# Supplementary material for: Modelling of primary ciliary dyskinesia using patient‐derived airway organoids
Source: EMBO Rep. 2021 Oct 25;22(12):e52058. doi: 10.15252/embr.202052058 (PMC8647008; doi:10.15252/embr.202052058)
Supplement: Supplementary file 3 — Table EV1 [file EMBR-22-e52058-s011.xlsx]

## Sheet: TableS1_PCD_ndata
	PCD1_DNAI2 AO	PCD1_DNAI2 CilM	PCD4_CCDC65 AO	PCD4_CCDC65 CilM	Normal2_WT AO	Normal2_WT CilM
TSPAN6	2511.5	1972.47	4215.53	3689.44	3909.01	3233
DPM1	961.425	1088.26	970.114	954.567	1303.83	1213.84
SCYL3	400.594	667.707	669.148	719.384	584.006	687.621
C1orf112	172.478	141.78	165.531	194.545	138.285	126.092
FGR	2.22552	1.91595	0	5.18787	0	2.52184
CFH	11172.1	5955.72	10551.9	10454.4	10296	8513.72
FUCA2	1380.94	734.765	1376.42	1061.78	1389.02	1040.68
GCLC	1427.67	2735.97	1889.06	1827.86	1614.97	3570.92
NFYA	1251.86	1278.89	1179.79	1252.87	850.697	1418.11
STPG1	271.514	401.391	493.584	701.227	260.518	471.584
NIPAL3	2547.11	2011.74	2967.53	1749.18	2017.47	2273.02
LAS1L	736.647	667.707	691.219	765.21	850.697	709.477
ENPP4	1546.74	1359.36	4208.51	4095.82	669.199	1429.04
SEMA3F	3925.82	3845.3	2702.68	2563.67	3353.4	2482.33
CFTR	331.603	234.703	272.876	216.161	1109.98	131.976
ANKIB1	1870.55	1989.71	2257.25	1961.01	1019.85	2333.54
CYP51A1	96.8102	133.158	99.3188	95.1109	55.5608	88.2643
KRIT1	889.096	1067.18	955.066	915.658	663.025	1165.09
RAD52	155.786	247.157	178.573	174.658	140.754	186.616
MYH16	3.33828	6.70581	2.00644	6.91716	4.93874	0.840613
BAD	1023.74	936.897	809.599	844.758	1901.41	934.761
LAP3	1032.64	877.503	1589.1	1655.79	1093.93	1130.62
CD99	2939.91	2790.57	1959.29	2523.03	3792.95	1937.61
HS3ST1	1556.75	897.62	861.766	965.808	1022.32	392.566
AOC1	3.33828	6.70581	63.2029	8.64644	41.9793	22.6965
WNT16	0	2.87392	15.0483	20.7515	3.70405	18.4935
MAD1L1	395.03	464.617	414.33	447.886	406.211	259.749
LASP1	6228.12	4558.03	7403.77	6604.15	4488.08	4357.74
SNX11	389.466	479.944	441.417	339.805	397.568	362.304
TMEM176A	16.6914	0	154.496	38.909	202.488	21.8559
M6PR	2312.32	2284.76	2407.73	1925.56	1896.47	3030.41
KLHL13	40.0594	54.6044	56.1803	159.095	16.0509	74.8145
CYP26B1	23.368	7.66378	10.0322	10.3757	1.23468	10.0874
ICA1	319.362	264.4	552.774	423.676	818.596	473.265
DBNDD1	422.849	227.998	140.451	247.288	419.793	342.129
ALS2	677.671	983.838	697.238	885.396	535.853	1192.83
CASP10	771.143	398.517	471.513	333.753	369.171	371.551
CFLAR	2499.26	1672.62	3510.27	4037.89	1869.31	3565.04
TFPI	74.555	32.5711	59.19	39.7736	3700.35	2262.93
NDUFAF7	312.686	286.434	278.895	253.341	221.008	295.896
RBM5	1774.85	2403.55	1935.21	2042.29	2197.74	1991.41
MTMR7	20.0297	28.7392	4.01288	8.64644	0	0
SLC7A2	277.077	1068.14	347.114	492.847	155.57	411.06
ARF5	2177.67	2123.83	1935.21	1608.24	3179.31	2051.94
SARM1	470.698	524.011	470.51	494.577	603.761	443.003
POLDIP2	1981.83	1940.85	1921.17	1566.74	2373.06	1618.18
PLXND1	171.365	79.5117	28.0902	38.0444	698.831	339.607
AK2	2351.26	2158.31	2293.36	2082.93	3215.12	2252.84
CD38	17.8042	35.445	228.734	604.386	24.6937	77.3364
FKBP4	3290.43	2748.42	2973.54	2318.98	3928.76	2567.23
KDM1A	2499.26	1993.54	2192.04	2527.36	2431.09	2209.13
RBM6	1187.32	1400.56	1297.16	1747.45	1314.94	1301.27
CAMKK1	26.7063	48.8566	11.0354	25.9393	32.1018	63.8866
RECQL	731.084	843.974	840.699	894.042	670.433	1008.74
VPS50	391.692	726.143	740.377	580.176	412.385	776.726
ARHGAP33	52.2997	109.209	43.1385	70.0362	95.0707	93.308
NDUFAB1	1325.3	948.393	1185.81	1062.65	2090.32	1040.68
PDK4	3.33828	8.62175	55.1771	112.404	54.3261	61.3647
SLC22A16	0	1.91595	12.0386	12.105	0	8.40613
ZMYND10	133.531	532.633	1789.74	3139.52	435.843	1050.77
SLC25A13	579.748	649.506	629.019	511.005	513.629	531.267
ST7	311.573	327.627	486.562	359.692	630.924	537.151
CDC27	1107.2	1367.03	1401.5	1466.44	965.523	1398.78
HCCS	712.167	598.733	831.67	754.835	627.22	740.58
DVL2	1255.19	1596.94	1256.03	1189.75	1275.43	1281.93
PRSS22	1862.76	775	1548.97	1143.92	1170.48	334.564
UPF1	3732.2	3705.44	5692.27	5193.05	2703.96	3095.14
SKAP2	205.861	181.057	831.67	798.931	435.843	593.472
SLC25A5	5485.91	3668.08	3917.57	3699.81	8415.61	4426.67
MCUB	141.321	153.276	175.564	229.995	213.6	84.9019
POLR2J	626.484	677.287	596.916	529.162	1116.15	563.21
DHX33	612.018	546.044	651.09	555.966	386.456	659.881
MEOX1	111.276	35.445	1.00322	9.51109	133.346	0
THSD7A	5.5638	1.91595	0	0	12.3468	2.52184
LIG3	600.891	670.581	626.009	527.433	300.028	418.625
RPAP3	820.105	1094.96	1148.69	1169.86	769.208	1183.58
ACSM3	231.454	110.167	87.2802	112.404	302.498	85.7425
REXO5	63.4274	63.2262	61.1964	117.592	86.4279	45.3931
CIAPIN1	953.636	958.931	919.953	712.467	1258.14	1088.59
SPPL2B	681.009	1013.54	927.979	1315.99	932.187	706.955
FAM214B	482.938	491.44	417.34	443.563	370.405	381.638
COPZ2	55.638	177.225	21.0676	18.1575	56.7955	50.4368
PRKAR2B	1760.39	706.026	2150.9	1872.82	938.36	278.243
MSL3	613.131	581.489	686.203	770.398	569.189	639.706
CREBBP	1570.11	2198.55	2382.65	2359.61	960.584	2204.93
TSPOAP1	194.733	506.768	251.808	592.281	285.212	427.872
PON1	0	1.91595	1.00322	0	8.64279	1.68123
GCFC2	168.027	242.367	277.892	374.391	404.976	460.656
WDR54	509.644	403.307	570.832	1037.57	753.157	458.974
CROT	683.235	1861.34	871.798	972.725	965.523	1755.2
KMT2E	2128.71	2933.31	2435.82	2496.23	839.585	3025.36
RHBDD2	3183.61	3008.99	3361.79	2438.3	2875.58	2557.14
SOX8	14.4659	3.83189	0	0.864644	0	2.52184
IBTK	1337.54	1585.44	2333.49	2018.08	914.901	1810.68
ZNF195	635.386	426.298	577.855	669.235	487.7	608.603
MYCBP2	1248.52	2135.32	2155.92	1982.63	793.902	2171.3
FBXL3	1488.87	2116.16	1569.04	1597	1295.18	2000.66
ITGAL	1.11276	0	3.00966	9.51109	4.93874	3.36245
PDK2	452.894	708.9	576.852	560.29	733.402	583.385
ITGA3	3717.73	4679.7	2530.12	3091.1	6195.64	8050.55
ZFX	928.042	1056.64	628.016	623.409	586.475	1096.16
LAMP2	5265.58	5482.48	4665.98	4295.55	3532.43	6151.6
ASB4	23.368	35.445	7.02254	11.2404	65.4383	94.1486
GDE1	5206.61	4715.14	5129.46	4081.12	3895.43	3776.87
REX1BD	298.22	380.315	295.95	254.205	814.892	297.577
CRLF1	1486.65	490.482	579.861	1195.8	144.458	460.656
OSBPL7	253.709	478.986	396.272	431.458	204.958	659.881
TMEM98	854.6	749.135	676.17	727.166	1265.55	975.951
YBX2	25.5935	3.83189	7.02254	5.18787	1.23468	0.840613
KRT33A	2.22552	26.8232	0	3.45858	0	0.840613
MAP3K14	274.852	214.586	178.573	217.026	301.263	213.516
TMEM132A	3525.23	1687.95	1922.17	2509.2	2368.12	1645.08
AP2B1	4599.04	3465.95	3882.46	5288.17	5026.4	7227.59
ZNF263	729.971	945.519	775.489	730.625	927.248	849.859
CX3CL1	3285.98	1394.81	2134.85	2220.41	7052.52	2932.06
SPATA20	985.906	977.132	600.929	775.586	1670.53	1153.32
CACNA1G	7.78932	4.78986	0	0	0	0.840613
TNFRSF12A	2642.81	1518.39	1491.79	1539.07	805.014	2529.4
DLX6	5.5638	24.9073	7.02254	7.7818	0	0
MAP3K9	1098.29	1248.24	1281.11	1170.73	630.924	1703.92
RALA	1850.52	2057.73	1812.82	1759.55	1580.4	2037.64
BAIAP2L1	1465.51	1148.61	1888.06	2447.81	1607.56	1387.01
KDM7A	1276.34	1932.23	2302.39	2835.17	669.199	1686.27
ETV1	225.89	39.2769	291.937	229.995	876.626	617.85
AGK	479.6	471.323	482.549	567.207	422.262	640.547
ALDH3B1	467.359	1032.69	5176.62	5156.74	686.484	1685.43
TTC22	284.867	811.403	713.29	559.425	537.088	501.005
PHTF2	764.467	846.848	755.425	613.898	586.475	806.988
FARP2	881.306	1147.65	1306.19	1267.57	754.392	1214.69
USH1C	3.33828	2.87392	0	21.6161	2.46937	2.52184
GGCT	665.431	624.598	734.357	756.564	1243.33	876.759
DBF4	155.786	133.158	144.464	146.99	229.651	183.254
IFRD1	914.689	859.302	700.248	623.409	737.106	798.582
COX10	375	289.308	369.185	357.963	330.895	510.252
GTF2IRD1	851.262	1620.89	885.843	1018.55	423.497	754.029
PAF1	1241.84	1565.33	1585.09	1482	1916.23	1294.54
VPS41	1627.97	2074.01	2030.52	1945.45	1032.2	1916.6
ARHGAP44	249.258	328.585	266.857	321.648	209.896	363.145
ELAC2	1167.29	1040.36	1352.34	1168.13	1237.15	1101.2
SCIN	77.8932	53.6465	337.082	135.749	16.0509	8.40613
ARSD	2239.99	2056.77	2371.61	2275.74	2780.51	2441.14
PNPLA4	882.419	794.159	451.449	472.961	990.217	839.772
ADIPOR2	1847.18	2153.52	1790.75	1596.13	1643.36	1736.71
CDKL3	15.5786	17.2435	19.0612	36.3151	13.5815	15.9716
UPP2	4.45104	6.70581	2.00644	2.59393	0	1.68123
PRSS21	1.11276	0.957973	0	0	272.865	16.8123
MARK4	732.196	714.648	643.064	702.956	667.964	667.446
PROM1	7415.44	2457.2	8002.69	7425.57	2829.9	1893.06
CCDC124	943.621	902.41	855.747	762.616	1565.58	806.988
PAFAH1B1	3702.15	4681.61	4707.11	4530.74	2815.08	4510.73
NOS2	50.0742	43.1088	15.0483	25.9393	0	1.68123
DNAH9	110.163	501.978	2355.56	4673.4	304.967	1144.91
KIAA0100	6253.71	5632.88	8061.88	6607.61	4220.15	5955.74
SLC13A2	50.0742	5.74784	30.0966	15.5636	6.17342	0
	196.959	298.887	319.024	642.431	59.2648	249.662
TRAPPC6A	446.217	312.299	330.059	321.648	830.942	306.824
CEACAM7	103.487	53.6465	42.1352	21.6161	27.1631	31.9433
ST7L	295.994	388.937	469.507	427.999	316.079	337.926
PAX6	534.125	555.624	272.876	234.319	0	0.840613
RPUSD1	470.698	394.685	420.349	313.866	727.229	396.769
RHBDF1	618.695	849.722	761.444	746.188	658.087	679.215
LUC7L	781.158	939.771	670.151	811.901	959.35	899.455
CACNA2D2	30.0445	42.1508	24.0773	31.9918	23.459	40.3494
BAIAP3	84.5698	179.141	890.86	1852.93	445.721	492.599
TSR3	756.677	782.664	712.286	618.221	1424.83	732.174
PIGQ	912.464	1340.2	1121.6	1149.98	1368.03	1366
CRAMP1	313.798	362.114	300.966	327.7	282.743	308.505
TEAD3	1238.5	2010.78	1527.9	1379.11	1240.86	1242.43
SELE	43.3977	0	31.0998	39.7736	0	0.840613
DNAJC11	1023.74	1146.69	1261.05	1213.96	1379.14	1276.05
FMO3	4002.6	276.854	2570.25	871.562	148.162	9.24674
MYLIP	831.232	1085.38	1200.85	756.564	656.852	1476.12
NOX1	107.938	0	103.332	3.45858	7.4081	2.52184
E2F2	61.2018	28.7392	29.0934	55.3372	38.2752	3.36245
PSMB1	2859.79	2301.05	2299.38	2121.84	4225.09	2254.52
SYN1	55.638	10.5377	1.00322	7.7818	14.8162	0
JARID2	820.105	716.564	884.84	1081.67	572.893	795.219
CDKL5	92.3591	135.074	165.531	202.327	12.3468	157.195
CDK11A	10.0148	7.66378	14.0451	15.5636	0	4.20306
NADK	1626.86	1274.1	2204.07	1533.01	1560.64	1186.94
TFAP2B	50.0742	17.2435	94.3027	117.592	38.2752	1.68123
DLEC1	22.2552	131.242	404.298	1048.81	49.3874	164.76
CYTH3	636.499	644.716	653.096	600.063	422.262	884.324
ADAM22	28.9318	33.529	28.0902	63.119	69.1423	155.513
SYPL1	4436.58	6462.48	4682.03	5552.75	5189.38	5225.25
CYB561	1478.86	2344.16	3054.81	3312.45	3633.68	2711.82
SPAG9	1780.42	2212.92	2004.43	1795	982.809	2271.34
CELSR3	144.659	71.848	81.2608	54.4726	54.3261	48.7555
AASS	178.042	286.434	307.989	268.04	197.549	410.219
PLEKHG6	556.38	625.556	364.169	379.579	686.484	363.145
SS18L2	346.069	346.786	308.992	294.844	561.781	363.985
MPND	343.843	355.408	309.995	359.692	550.669	389.204
MGST1	3245.92	1880.5	5790.59	3011.56	9937.97	6002.81
CRY1	486.276	559.456	482.549	684.798	328.426	574.979
NFIX	2146.52	2172.68	1546.97	1863.31	1156.9	2208.29
ST3GAL1	1363.13	379.357	699.244	390.819	1024.79	360.623
MMP25	17.8042	13.4116	31.0998	25.0747	8.64279	5.88429
IL32	1047.11	49.8146	203.654	655.4	344.477	409.378
PKD1	982.568	1605.56	1191.83	1372.19	756.861	1170.97
MAPK8IP2	32.2701	24.9073	24.0773	17.2929	46.918	29.4214
MED24	1489.99	1328.71	1815.83	1895.3	1601.39	1201.24
RHOBTB2	584.199	628.43	356.143	287.062	575.363	941.486
HEATR5B	646.514	895.705	1154.71	1135.28	402.507	866.672
SEC62	3924.71	4157.6	4951.89	4163.26	4317.69	5041.99
RPS20	21040.1	12069.5	10875.9	11142.7	41439.7	15613.5
CSDE1	20373.5	17432.2	15525.8	15792.7	14174.2	17982.4
UBE3C	3695.48	3553.12	3523.31	3099.75	2212.55	3624.72
REV3L	812.315	851.638	1125.61	1392.08	511.159	1483.68
PAX7	1916.17	784.58	323.037	642.431	0	1.68123
IYD	23.368	20.1174	98.3156	63.119	11.1122	42.8712
FAM76A	258.16	410.012	271.873	268.904	292.62	446.365
POMT2	455.119	390.853	353.134	444.427	409.915	497.643
VTA1	1733.68	2016.53	1782.72	1833.05	1518.66	2069.59
MLXIPL	68.9912	50.7726	10.0322	38.909	161.744	59.6835
BAZ1B	2484.79	2601.85	2716.72	2619.87	1947.1	3330.51
RANBP9	1424.33	1923.61	1888.06	1782.03	1282.84	1608.93
ETV7	131.306	60.3523	62.1997	61.3898	120.999	58.0023
SPRTN	338.279	380.315	476.53	483.336	177.795	381.638
EEF1AKNMT	1031.53	925.402	1398.49	1215.69	961.819	1049.08
DYRK4	181.38	168.603	165.531	162.553	382.752	126.092
ZNF207	2547.11	3024.32	2750.83	2816.15	2536.04	2650.45
UQCRC1	2798.59	2695.74	2506.04	2512.66	5106.65	2643.73
STARD3NL	1109.42	564.246	849.728	721.978	903.789	658.2
CD9	50008.6	32821.1	29285	30337.8	24849.3	22108.9
HHATL	0	0	2.00644	7.7818	0	0
NCAPD2	2026.34	2012.7	1438.62	1303.02	1521.13	1709.81
IFFO1	32.2701	48.8566	9.02898	16.4282	3.70405	1.68123
GIPR	105.712	68.974	99.3188	145.26	103.713	61.3647
PHF7	137.982	91.9654	114.367	153.907	101.244	92.4674
SEMA3G	34.4956	27.7812	2.00644	15.5636	20.9896	12.6092
NISCH	2264.47	2894.04	2120.81	2418.41	2038.46	2306.64
FUZ	378.339	511.557	485.559	603.522	665.495	412.741
IDS	2761.87	2733.1	2753.84	3683.39	1566.81	4183.73
PRSS3	1.11276	33.529	2.00644	1.72929	0	0
ZNF200	201.41	228.955	161.518	201.462	186.437	203.428
CD4	32.2701	50.7726	86.2769	135.749	80.2545	89.9455
LRRC23	332.715	581.489	1613.18	2823.06	779.086	752.348
BTK	8.90208	5.74784	3.00966	0.864644	2.46937	0
HFE	381.677	212.67	284.915	268.904	262.988	231.168
SCMH1	590.876	527.843	365.172	479.013	687.719	584.226
FYN	992.582	623.64	596.916	688.257	685.25	936.442
HIVEP2	924.704	1229.08	1056.39	1087.72	423.497	1157.52
FMO1	34.4956	0	4.01288	10.3757	0	0
ELOA	1427.67	1843.14	1886.05	1658.39	1175.42	1471.07
LYPLA2	1191.77	1317.21	1428.59	1345.39	1806.34	1321.44
CLCN6	253.709	482.818	320.027	349.316	191.376	358.101
MRC2	956.974	4470.86	325.043	494.577	90.1319	1408.03
TSPAN9	3323.82	1656.33	1886.05	1817.48	3179.31	1288.66
BTBD7	1099.41	1811.53	1629.23	1641.1	732.168	2053.62
APBA3	272.626	295.056	225.725	221.349	432.139	247.981
MKS1	360.534	433.004	417.34	670.099	335.834	414.422
ABHD5	656.529	1014.49	989.175	696.903	306.202	485.874
ANOS1	1107.2	1064.31	490.575	514.463	721.056	1273.53
AKAP8L	1575.67	1752.13	1587.09	1489.78	1644.6	1270.17
MBTD1	786.722	865.049	804.583	838.705	661.791	984.357
UTP18	900.223	773.084	637.045	661.453	1051.95	899.455
RNF216	944.734	1086.34	1144.67	1149.11	865.514	1114.65
TTC19	1974.04	1335.41	1485.77	1216.55	1760.66	1523.19
PTBP1	4234.05	4362.61	3841.33	4121.76	3696.64	4212.31
SYT7	794.511	693.572	1029.3	760.887	90.1319	54.6398
LARS2	839.021	731.891	876.814	700.362	640.801	823.8
PIK3C2A	1797.11	2104.67	2507.05	2428.79	742.045	2510.91
PLAUR	476.262	112.083	59.19	502.358	162.978	345.492
ANLN	210.312	113.999	140.451	357.098	197.549	143.745
WIZ	1132.79	1182.14	1237.97	1139.6	963.054	1036.48
RABGAP1	2655.05	2909.36	2803	2797.12	1722.38	2949.71
DCN	3.33828	249.073	0	0	0	73.1333
QPCTL	249.258	186.805	170.547	127.967	267.926	189.978
PPP5C	1079.38	1095.92	1222.93	1273.62	1172.95	1202.92
CEP68	2306.75	1810.57	1168.75	1303.88	864.279	1091.96
MAP4K3	1493.32	1568.2	1479.75	1632.45	708.709	1716.53
TMEM159	1684.72	995.334	1015.26	883.667	2070.57	1168.45
GABRA3	2.22552	10.5377	58.1868	64.8483	0	1.68123
BRCA1	103.487	91.9654	110.354	222.214	155.57	147.948
ERCC1	1113.87	914.864	781.509	868.103	1606.32	863.309
SEMA3B	943.621	164.771	171.551	338.076	695.127	725.449
MBTPS2	492.953	436.836	495.591	545.591	287.681	553.123
PRICKLE3	471.81	426.298	359.153	333.753	319.783	362.304
LTF	845.698	3.83189	20.0644	6.91716	6587.04	6.7249
EXTL3	3222.55	1991.63	2219.12	2070.82	2085.38	2268.81
ELOVL5	2936.58	1665.91	5464.54	2947.57	2323.68	1952.74
ALOX5	33.3828	29.6972	1.00322	5.18787	39.5099	42.0306
KDM5D	0	0	937.008	975.319	0	0
CALCOCO1	2326.78	3311.71	2838.11	2993.4	2374.3	3111.11
UBR7	566.395	1004.91	825.65	748.782	888.973	907.021
MAP4K5	1445.48	1925.53	1512.86	1480.27	916.136	1708.97
EHD3	738.873	1312.42	442.42	466.908	467.945	4485.51
PSMC4	1493.32	1673.58	1666.35	1657.52	1880.42	1510.58
MAN2B2	753.339	1013.54	1226.94	1158.62	860.575	1175.18
CLDN11	547.478	78.5538	67.2158	138.343	166.682	1065.06
SLC25A39	2689.54	2330.75	2486.98	2091.57	3221.29	1956.11
MVP	2975.52	2322.13	4682.03	4843.74	4474.5	2705.09
NUB1	1550.08	1810.57	1827.87	1794.14	1759.42	2012.43
PGM3	775.594	857.386	1011.25	998.664	949.472	1006.21
RWDD2A	350.52	253.863	301.969	263.717	296.324	317.752
CLK1	1471.07	1716.69	1500.82	1380.84	1610.03	1467.71
POLR3B	356.083	465.575	529.7	461.72	246.937	478.309
ANGEL1	664.318	477.07	488.568	415.894	364.232	527.905
RNF14	1346.44	1413.97	1514.86	1353.17	1001.33	1482.84
DNASE1L1	863.502	905.284	884.84	790.285	598.822	476.627
DDX11	537.463	792.243	520.671	740.136	221.008	163.919
HEBP1	639.837	619.808	675.167	569.801	1022.32	817.075
GPRC5A	2167.66	2316.38	2986.59	2974.38	824.769	5711.96
MAMLD1	56.7508	45.0247	50.161	51.014	81.4892	43.7119
CD6	5.5638	2.87392	11.0354	10.3757	13.5815	0.840613
TACC3	154.674	117.831	95.3059	102.028	297.559	56.321
UFL1	1289.69	1566.29	1711.49	1712	963.054	1568.58
POLA2	265.95	182.015	295.95	219.62	287.681	231.168
ZC3H3	274.852	391.811	309.995	325.106	272.865	339.607
CAPN1	7580.12	7997.16	8675.85	8036.01	7384.65	8185.04
ACPP	57.8635	162.855	69.2222	50.1494	85.1932	84.0613
MDH1	4505.57	5038.94	4276.73	3782.82	6053.66	4341.76
SLC30A9	2623.89	2435.17	2868.21	2785.02	2037.23	2435.25
MTMR11	242.582	290.266	94.3027	178.117	174.09	253.865
COX15	1244.07	998.208	1068.43	916.523	845.759	878.44
CCDC88C	1495.55	1192.68	2007.44	2398.52	1202.58	899.455
YAF2	330.49	273.98	264.85	273.228	307.436	362.304
ZMYND11	2041.92	3106.71	2744.81	2736.6	1927.34	3234.68
WAS	21.1425	21.0754	11.0354	9.51109	20.9896	6.7249
BID	1536.72	647.59	1295.16	1161.22	1375.44	840.613
MATR3	9531.91	9748.33	9088.17	9376.2	8252.63	10800.2
NPC1L1	1.11276	4.78986	2.00644	12.9697	0	10.0874
XYLT2	1600.15	1590.23	920.956	849.945	1298.89	1080.19
NUDCD3	1837.17	1953.31	1874.02	1830.45	2171.81	2325.13
ISL1	52.2997	249.073	89.2866	63.9837	0	0
CHDH	285.979	71.848	152.489	127.967	434.609	186.616
IL20RA	352.745	230.871	580.865	466.043	937.125	509.411
CLCA4	785.609	1129.45	1032.31	2130.48	744.515	23.5372
GLT8D1	1170.62	1208	1178.78	1211.37	1626.08	1471.07
ATP2C1	3156.9	3365.36	3441.05	3716.24	1910.06	3212.82
IGF1	33.3828	21.0754	15.0483	25.9393	3.70405	1.68123
SLC38A5	2.22552	15.3276	0	0	0	1.68123
RALBP1	2286.72	3092.34	2532.13	2370.86	2023.65	2543.69
RUFY3	393.917	501.02	370.188	411.571	328.426	501.846
CNTN1	163.576	1021.2	156.502	202.327	501.282	1177.7
SLC11A1	18.9169	12.4536	6.01932	8.64644	7.4081	2.52184
WWTR1	2662.84	2449.54	2385.66	2331.08	2161.93	3481.82
AGPS	1014.84	1062.39	1596.12	1647.15	897.615	1891.38
CXorf56	431.751	574.784	466.497	459.991	560.547	543.036
TTC27	332.715	317.089	437.404	485.93	414.854	379.957
ZNF582	53.4125	76.6378	82.2641	80.4119	61.7342	66.4084
VSIG2	188.057	428.214	615.977	318.189	937.125	303.461
PHLDB1	484.051	1279.85	74.2383	270.634	423.497	1893.06
CYP24A1	396.143	747.219	67.2158	97.7048	50.622	778.407
PRDM11	102.374	213.628	76.2447	145.26	103.713	163.079
SNAI2	865.728	1584.49	464.491	677.881	874.156	1010.42
CD74	4728.12	843.016	4519.51	4418.33	19929	3430.54
ZRANB1	1417.66	1705.19	1408.52	1290.05	1072.94	1616.5
NCDN	911.351	871.755	1013.25	643.295	663.025	651.475
ADGRA2	8.90208	0.957973	8.02576	5.18787	19.7549	2.52184
ZFP64	654.303	627.472	552.774	504.088	514.863	481.671
MNAT1	832.345	827.688	811.605	736.677	732.168	711.999
SAMD4A	544.14	230.871	275.886	277.551	119.764	610.285
RUNX3	1692.51	697.404	1067.43	1302.15	1623.61	1328.17
MRE11	366.098	457.911	493.584	531.756	342.008	573.298
PLEKHB1	665.431	242.367	1261.05	1591.81	770.443	337.926
SERPINB1	4935.09	583.405	1897.09	1878.01	4948.61	1049.08
SLC7A9	11.1276	17.2435	3.00966	1.72929	8.64279	5.88429
SPAST	977.004	1063.35	973.124	964.079	750.688	1308.83
NRXN3	229.229	159.981	394.266	232.589	123.468	412.741
OSBPL5	475.149	681.119	639.051	603.522	483.996	473.265
AQR	1033.75	1328.71	1512.86	1594.4	611.169	1434.93
CPS1	243.695	143.696	221.712	319.054	88.8973	109.28
FHL1	33.3828	14.3696	21.0676	44.9615	1.23468	33.6245
RTF2	1214.02	1442.71	1125.61	1199.26	1652.01	1487.04
GABRA1	0	0	0	0	23.459	33.6245
NLRP2	1261.87	1320.09	30.0966	31.1272	23.459	26.8996
SLC45A4	934.719	557.54	1689.42	1316.85	622.281	828.844
RNF10	4382.05	3786.87	4590.74	3565.79	4041.12	3333.87
ZNF839	245.92	255.779	232.747	224.808	280.273	240.415
ZDHHC6	682.122	832.478	823.644	654.536	696.362	727.13
GRAMD1B	111.276	60.3523	86.2769	57.9312	0	0
RNH1	2642.81	3434.33	2502.03	2316.38	4493.02	2855.56
NDUFS1	2124.26	2221.54	2955.49	2877.54	1680.41	2258.73
RB1CC1	2681.75	3132.57	3526.32	3353.09	1289.01	3501.15
ERP44	1722.55	1759.8	1753.63	1495.83	1887.83	1732.5
ALAS1	1457.72	918.696	1150.69	1257.19	782.79	614.488
BIRC3	1465.51	182.973	984.159	938.139	977.87	605.241
AKAP11	1685.83	1732.01	2164.95	2070.82	584.006	2141.88
GLRX2	123.516	149.444	177.57	121.915	193.845	172.326
SNAPC1	524.11	388.937	319.024	318.189	619.811	483.352
DERA	586.425	717.522	641.058	638.108	916.136	694.346
STRAP	3494.07	2973.55	3005.65	2585.29	3024.98	2536.13
ABCC2	6.67656	12.4536	20.0644	28.5333	3.70405	11.7686
DEF6	449.555	796.075	431.385	527.433	813.657	607.763
PLEKHO1	238.131	195.426	137.441	191.951	275.335	223.603
GCLM	1271.89	1418.76	1881.04	1354.03	411.15	706.115
UBR2	1045.99	1281.77	1496.8	1442.23	787.728	1560.18
EHD2	744.437	1072.93	110.354	321.648	785.259	2619.35
DEPDC1	33.3828	19.1595	13.0419	44.0969	66.6729	14.2904
CCDC28A	679.897	919.654	906.911	753.105	1056.89	996.966
RRAGD	702.152	252.905	1016.26	722.843	596.352	326.158
HSF2	537.463	415.76	446.433	507.546	401.272	563.21
PHF20	1257.42	1465.7	1188.82	1073.02	818.596	1355.91
HSD17B6	5.5638	9.57973	10.0322	8.64644	2.46937	4.20306
NR1H3	273.739	237.577	178.573	143.531	344.477	135.339
TYMP	413.947	156.15	222.715	618.221	271.631	137.02
NCAPH2	366.098	525.927	390.253	440.104	903.789	511.933
TOMM34	977.004	929.234	1369.4	1401.59	945.768	1380.29
SEC63	3048.96	2963.01	3264.48	3129.15	2503.94	3009.39
KPNA6	2109.79	1956.18	2162.94	1991.28	1229.75	1889.7
VIM	5251.12	442.583	864.776	1379.11	8371.16	2742.92
RTEL1-TNFRSF6B	7.78932	16.2855	2.00644	19.0222	3.70405	10.928
FAS	2493.7	1081.55	2054.59	1469.03	1008.74	722.927
RNASET2	254.822	251.947	305.982	204.056	421.027	197.544
CD44	6450.67	5887.7	2917.36	3392	4614.01	4936.92
KCNG1	188.057	167.645	105.338	59.6605	112.356	58.8429
AGPAT4	199.184	256.737	97.3124	254.205	190.141	256.387
SLAMF7	10.0148	7.66378	12.0386	6.91716	8.64279	44.5525
BTN3A1	467.359	459.827	424.362	415.029	534.618	491.758
MIPEP	359.422	495.272	555.784	863.78	401.272	627.938
PRKCH	585.312	869.839	532.71	493.712	591.414	734.695
IFNGR1	5015.21	2838.47	3170.18	3129.15	4085.57	3618.84
B4GALT7	646.514	527.843	515.655	465.179	924.778	553.964
VRK2	515.208	400.433	531.707	678.746	371.64	555.645
TNFRSF1B	5.5638	0	1.00322	0	13.5815	6.7249
VEZT	1869.44	1478.15	1960.29	1969.66	1706.33	2995.94
POU2F2	10.0148	5.74784	0	4.32322	12.3468	3.36245
BRD9	587.538	594.901	624.003	689.986	846.993	764.117
SNX1	3549.71	4301.3	3725.96	3366.93	3662.07	3718.03
TBPL1	599.778	483.776	511.642	573.259	527.21	584.226
ARNTL2	1113.87	1219.5	1109.56	1362.68	221.008	745.623
BCLAF1	2825.3	3542.58	4046.99	4832.5	2568.14	4197.18
SLC39A9	2816.4	2697.65	2805	2653.59	1906.35	3077.48
ANK1	12.2404	14.3696	9.02898	12.9697	0	6.7249
TFB1M	248.146	235.661	298.96	265.446	255.58	200.066
RABEP1	1547.85	2036.65	1619.2	1558.95	1182.83	2149.45
HMGB3	1089.39	916.78	1454.67	1381.7	2250.83	2113.3
NUP160	1058.24	1046.11	1311.21	1312.53	700.066	1379.45
BAK1	735.535	627.472	696.235	569.801	888.973	632.141
IKZF2	1109.42	1627.6	2368.6	2853.33	446.956	1080.19
GRN	5807.5	4960.38	4709.12	3430.91	5377.05	3728.12
FAM13B	1102.75	1637.18	1703.47	1948.04	1100.1	2337.74
ARHGAP31	48.9615	72.8059	55.1771	58.7958	23.459	36.987
CENPQ	234.792	226.082	181.583	130.561	216.07	265.634
SARS1	3017.81	2745.55	2425.79	2139.13	3623.8	2508.39
RANBP3	1137.24	1402.47	1206.87	1183.7	1555.7	1577.83
ARID4A	566.395	743.387	599.926	558.56	428.435	726.289
EIPR1	565.282	626.514	618.987	617.356	796.371	529.586
PNPLA6	1265.21	1276.98	1220.92	1023.74	1085.29	1046.56
IFT88	343.843	524.011	873.805	1300.43	465.476	871.715
ALG1	495.178	592.027	817.624	600.063	860.575	570.776
ZCCHC8	390.579	478.028	555.784	579.312	322.253	624.575
ABCF2	1249.63	1347.87	1455.67	1243.36	1153.19	1176.02
CHPF2	1180.64	1104.54	1384.44	1150.84	1171.72	1181.06
FUT8	835.683	481.86	660.119	563.748	591.414	614.488
UBA6	1619.07	1907.32	1958.29	2165.07	743.28	1656.01
GAB2	340.505	154.234	307.989	236.913	154.336	116.845
ATP6V0A1	764.467	848.764	654.1	604.386	523.506	724.608
PIAS1	1338.65	1144.78	1293.15	1062.65	580.302	1150.8
SLC4A7	1100.52	640.884	974.127	986.559	251.876	1009.58
APBA2	1.11276	0	7.02254	6.05251	0	0.840613
MAP2K3	1258.53	1068.14	1311.21	1091.18	1191.47	927.196
EFCAB1	156.899	419.592	659.116	1677.41	240.763	812.032
TMSB10	19039.3	7311.25	14949	13803.2	29390.4	9578.78
ASTE1	156.899	216.502	198.638	197.139	203.723	219.4
RNF19A	2650.6	2279.98	2338.51	2791.07	1306.3	3082.53
PEX3	458.457	382.231	427.372	434.916	398.803	404.335
GABARAPL2	2673.96	2629.64	2741.8	2360.48	3354.64	2450.39
SH3YL1	1452.15	1109.33	1944.24	1790.68	891.442	820.438
FAM136A	816.766	667.707	908.918	822.277	1189	747.305
VCL	3628.71	3409.42	4820.47	5037.42	1737.2	3910.53
DEPDC1B	35.6083	15.3276	11.0354	10.3757	66.6729	18.4935
DAPK2	57.8635	338.164	64.2061	33.7211	75.3157	167.282
NSMAF	544.14	831.52	555.784	627.732	648.209	929.717
ADSS2	1704.75	1846.97	2114.79	2146.05	1189	1606.41
STAP1	62.3146	16.2855	18.058	15.5636	2.46937	0
TIMP2	3284.87	4070.43	3141.08	3193.13	471.649	1364.31
RFC1	1518.92	1945.64	1633.24	1641.1	1091.46	1903.15
TBC1D23	1054.9	1442.71	1179.79	1013.36	813.657	1267.64
CUL3	2395.77	2506.06	2644.49	2574.91	2143.41	2341.11
MYOM2	149.11	134.116	71.2286	56.2019	151.866	105.917
CYP46A1	3.33828	6.70581	3.00966	6.91716	7.4081	12.6092
USP2	134.644	77.5958	149.48	255.07	67.9076	111.801
TUBG2	383.902	501.978	284.915	287.927	566.72	458.974
RPL26L1	603.116	484.734	531.707	437.51	653.148	484.193
FLT4	71.2167	0	16.0515	7.7818	106.183	66.4084
NSUN2	1485.54	1512.64	1761.65	1634.18	1431	1677.02
FBXO42	1014.84	1050.9	921.959	791.15	832.177	844.816
MFAP3	1231.83	1329.67	1473.73	1314.26	748.219	1610.61
MRI1	565.282	764.462	428.375	459.126	587.71	573.298
METTL1	131.306	77.5958	92.2963	103.757	250.641	160.557
AGA	265.95	311.341	378.214	374.391	365.467	420.306
PI4K2B	686.573	831.52	1113.57	1009.04	1002.56	1169.29
BOD1L1	1080.49	1497.31	1635.25	1764.74	707.474	1869.52
MAT2B	2737.39	2833.68	3096.94	2750.43	3001.52	3415.41
TLL1	21.1425	57.4784	26.0837	19.8868	3.70405	0
EDC4	787.834	843.974	787.528	912.2	581.536	720.405
TRIO	2198.81	1795.24	2478.96	2422.73	1043.31	2927.01
VCAN	1708.09	1143.82	884.84	1395.54	682.78	4453.57
CLEC16A	634.274	790.328	902.898	889.719	559.312	801.104
CDH1	7767.07	7733.71	9465.38	12927.3	5388.16	11115.4
MTREX	1695.85	1856.55	2238.18	2328.49	1440.88	2203.25
DNAH5	132.419	350.618	1968.32	3060.84	149.397	453.931
ZFYVE16	825.668	1066.22	1224.93	1451.74	491.404	1310.51
RIPOR1	760.015	608.313	549.765	524.839	637.097	564.051
C6	0	0	0	6.05251	25.9284	96.6704
RAI14	2858.68	2801.11	5350.17	5511.24	1254.44	1818.24
SOX30	4.45104	3.83189	2.00644	4.32322	3.70405	8.40613
PNKP	290.431	373.609	376.208	551.643	556.843	352.217
PHLPP2	280.416	410.97	286.921	285.333	116.06	379.957
SPDL1	282.641	378.399	292.94	301.761	276.569	313.548
STAU2	1181.75	960.847	1283.12	1146.52	974.166	1244.95
SLC66A1	288.205	292.182	201.647	166.012	346.946	296.736
CTNS	341.617	386.063	512.646	525.704	322.253	500.164
RTN4R	133.531	136.99	61.1964	59.6605	150.631	142.904
PHF23	1205.12	1366.07	1213.9	834.382	1143.32	891.89
INPP4A	702.152	873.671	920.956	1105.88	466.711	1707.28
RAB27B	413.947	725.185	450.446	560.29	571.659	1454.26
PSMA4	3006.68	2493.6	2809.02	2571.45	4071.99	2835.39
MYO16	4.45104	0.957973	9.02898	1.72929	2.46937	2.52184
LSG1	1042.66	1115.08	1265.06	1133.55	746.984	902.818
PARP3	521.885	399.475	360.156	391.684	632.158	386.682
TNC	1326.41	2026.11	253.815	2834.3	1263.08	1293.7
THAP3	369.437	504.852	295.95	215.296	525.975	406.856
RIPOR3	121.291	19.1595	51.1642	51.014	7.4081	1.68123
TDP1	558.606	414.802	512.646	588.823	492.639	543.036
AIFM2	267.063	149.444	315.011	283.603	392.63	272.358
MED17	882.419	905.284	862.769	818.818	795.137	1097
RETSAT	1485.54	1393.85	1568.03	1606.51	1255.67	1210.48
CAPG	839.021	1170.64	405.301	803.255	714.882	475.787
AP2S1	1487.76	1316.25	1198.85	981.371	1827.33	1007.89
USH2A	3.33828	1.91595	1.00322	15.5636	2.46937	5.88429
TG	37.8339	41.1928	51.1642	36.3151	23.459	28.5808
ADAM28	3944.74	735.723	949.046	702.956	1079.11	241.256
BARX2	559.719	168.603	255.821	371.797	424.731	30.2621
DCUN1D1	1259.64	1395.77	1447.65	1386.89	940.829	1442.49
JADE2	1191.77	977.132	1333.28	984.83	1171.72	1176.86
TRIT1	461.796	435.878	435.398	496.306	540.792	532.948
ADRB1	155.786	259.611	286.921	255.935	221.008	153.832
CUL7	1271.89	1309.55	1073.45	1200.99	822.3	891.89
CTNNA1	12821.2	13915.5	18135.2	19037.7	11199.8	14901.5
PHKA2	504.081	594.901	496.594	587.958	523.506	587.588
CNTLN	133.531	183.931	142.457	244.694	164.213	189.978
EPHA3	8.90208	1.91595	0	0	108.652	53.7992
HSPA5	15054.5	13556.3	18584.7	12418.9	13301.3	12816
DSG2	7696.96	7146.48	4647.92	6988.92	3481.81	8951.68
GEMIN8	307.122	279.728	271.873	387.361	353.12	354.738
OFD1	785.609	958.931	826.653	894.042	748.219	792.698
GPM6B	86.7953	49.8146	85.2737	132.291	30.8671	26.059
WDR37	534.125	696.446	756.428	687.392	504.986	574.979
YTHDC2	663.205	841.1	897.882	926.899	539.557	889.368
CTPS2	629.822	466.533	657.109	718.52	500.047	672.49
ATP6V1H	1326.41	1340.2	1503.83	1258.06	1176.65	1411.39
POLR2B	4110.54	4089.59	4767.3	4390.66	2739.76	4325.79
FAM214A	985.906	1445.58	2605.36	2298.22	712.413	1684.59
ARAP2	589.763	955.099	848.724	1022.87	300.028	845.656
TPR	2514.84	2958.22	3471.14	3630.64	1897.71	3723.91
CP	8480.35	846.848	17969.7	8831.48	17825.1	855.744
KIAA0556	618.695	1077.72	1485.77	2048.34	392.63	763.276
DTNBP1	253.709	352.534	227.731	246.424	483.996	366.507
XK	13.3531	9.57973	31.0998	35.4504	4.93874	9.24674
ANO2	14.4659	20.1174	5.0161	6.91716	8.64279	2.52184
C12orf4	284.867	357.324	457.468	449.615	298.794	500.164
SCML1	81.2315	86.2175	79.2544	91.6523	129.642	119.367
WWC3	1044.88	1504.02	1356.35	1196.67	733.402	1343.3
ARHGAP6	24.4807	14.3696	16.0515	18.1575	1.23468	6.7249
FAM184B	0	3.83189	3.00966	0	0	3.36245
MAP4	2754.08	2864.34	1783.73	2650.14	1612.5	3534.78
GOPC	1590.13	2035.69	1478.75	1577.11	1019.85	2323.45
ROS1	0	9.57973	0	6.05251	0	15.9716
USP28	1364.24	1254.94	1409.52	1207.04	1770.54	1840.94
HDAC9	754.452	548.918	629.019	645.025	119.764	227.806
TSPAN17	1526.71	1478.15	1641.27	1442.23	1744.61	1607.25
NOP16	361.647	253.863	254.818	229.995	580.302	261.43
CC2D2A	338.279	621.724	1424.57	2584.42	424.731	1092.8
RRM2B	3060.09	1750.22	3298.59	2264.5	1560.64	2279.74
ZNF800	506.306	522.095	562.807	641.566	267.926	595.994
SNX29	295.994	403.307	601.932	699.497	203.723	515.295
LMO3	0	0	17.0547	9.51109	900.085	1721.57
MRPS10	1231.83	1263.57	1167.75	1098.96	1030.96	1142.39
GUCA1A	10.0148	0	0	1.72929	8.64279	0
RSF1	1695.85	1753.09	1861.98	1993.01	892.677	2092.28
VPS13D	3127.97	2366.19	9186.49	3991.2	10126.9	11599.6
CELF2	1017.06	391.811	1001.21	999.529	1844.62	2913.56
FAM120A	4395.4	4569.53	6307.25	6010.14	3044.73	5988.52
R3HDM1	630.935	633.22	657.109	625.138	488.935	637.184
COL9A2	1093.84	603.523	344.105	760.887	417.323	454.771
KITLG	4688.06	3921.94	2298.38	2610.36	1540.89	3148.93
ERCC8	216.988	218.418	153.493	190.222	176.56	239.575
ADAMTS6	0	3.83189	1.00322	4.32322	182.733	124.411
H6PD	3293.77	3198.67	3215.32	3181.89	1844.62	2464.68
VAMP3	2352.38	2873.92	2454.88	2290.44	2589.13	3009.39
PER3	999.259	1710.94	784.518	821.412	497.578	1235.7
EPN3	711.054	1888.16	1596.12	1252.87	765.504	749.826
LTBP1	1247.4	619.808	1524.89	2485.85	327.191	1534.96
RCN1	3025.6	1437.92	1668.36	1478.54	3627.5	2074.63
ELN	46.7359	516.347	18.058	70.0362	8.64279	0
RFC2	371.662	403.307	326.047	350.181	696.362	446.365
ARID1B	1879.45	2146.82	2065.63	2131.35	1313.7	1961.99
CLPTM1L	2020.77	1824.94	2116.79	1787.22	3020.04	2302.44
NEDD4L	2091.99	1306.67	3352.76	2376.91	2019.94	1988.05
FOXP3	6.67656	5.74784	2.00644	3.45858	3.70405	11.7686
PPP1R3F	166.914	216.502	175.564	144.396	192.611	132.817
HEXB	3467.36	2793.45	3253.44	2268.83	3189.19	2963.16
PTCD2	191.395	192.553	203.654	201.462	221.008	227.806
NEXMIF	25.5935	4.78986	17.0547	14.699	37.0405	8.40613
JKAMP	930.268	1179.26	1225.94	1342.79	814.892	1568.58
DKK3	3853.49	7703.06	669.148	1733.61	3178.08	7466.32
ARHGEF5	231.454	400.433	334.072	415.029	400.038	589.269
NFE2L3	2369.07	1022.16	1045.36	1294.37	1281.6	778.407
MCUR1	618.695	740.513	740.377	721.113	604.995	634.662
LIMA1	5306.76	5305.25	6471.77	5682.44	3466.99	5421.11
LETMD1	1518.92	826.73	794.55	1048.81	1582.87	936.442
SLC4A8	89.0208	33.529	243.783	241.236	159.274	114.323
PTGER3	4.45104	2.87392	2.00644	4.32322	0	0
MAPK9	895.772	1097.84	1037.33	1061.78	945.768	1488.72
COL23A1	22.2552	14.3696	1.00322	0.864644	2.46937	6.7249
BCAR1	1206.23	1171.6	1233.96	1137.87	1305.06	1168.45
FAM160A2	458.457	666.749	505.623	670.099	558.077	537.992
HERPUD1	1875	1968.63	2845.13	1565.01	2716.31	1737.55
HOMER3	543.027	226.082	389.249	408.977	371.64	242.096
RAD51	15.5786	25.8653	20.0644	14.699	117.295	33.6245
POLQ	26.7063	23.9493	29.0934	89.923	41.9793	28.5808
PIK3CB	1416.54	1322	1242.99	1378.24	680.311	1355.07
CYBA	2268.92	1302.84	2566.24	2114.92	4421.4	1792.19
THOC3	464.021	428.214	336.079	243.83	928.482	684.259
HEBP2	2988.87	3464.03	3472.15	3301.21	2720.01	1962.83
MPHOSPH9	420.623	381.273	469.507	503.223	296.324	366.507
PLEKHA5	1239.62	1437.92	1425.58	1681.73	1074.18	1249.15
PRSS8	3886.87	2260.82	2779.92	2717.58	4480.67	2294.87
SIKE1	1328.64	1488.69	1158.72	1142.2	798.841	1562.7
RRP12	533.012	379.357	365.172	423.676	435.843	396.769
FNIP2	363.873	458.869	449.443	319.918	275.335	432.915
MSMO1	2746.29	3824.23	2879.24	2711.52	2044.64	1975.44
TTC17	1816.03	1677.41	1599.13	1729.29	1217.4	1895.58
FSTL4	170.252	59.3943	206.663	174.658	467.945	333.723
FOXN3	3371.66	3344.28	3671.79	2473.75	1048.25	1665.25
AKR7A2	1246.29	1346.91	1251.02	1430.12	1956.97	1276.89
MRTO4	845.698	524.011	501.61	537.809	1097.63	652.315
NNAT	11.1276	22.0334	2.00644	0	0	0
USE1	255.935	255.779	202.65	193.68	364.232	179.05
MCF2L2	10.0148	7.66378	3.00966	8.64644	3.70405	11.7686
LAMA3	1477.75	2839.43	658.112	1126.63	933.421	2260.41
AP5M1	1155.05	1067.18	1256.03	1237.31	774.147	1104.56
ANAPC4	369.437	591.069	585.881	648.483	574.128	617.85
KCNQ1	1442.14	742.429	1456.68	1159.49	2222.43	738.898
TRAPPC3	1614.62	1510.72	1399.49	1220.01	1992.78	1471.07
THRAP3	2865.36	3108.62	3567.45	3704.14	2627.41	3343.96
PHPT1	1956.23	1257.82	1302.18	1044.49	3034.85	1046.56
ENTPD2	102.374	35.445	27.0869	45.8262	117.295	15.131
LY75	192.508	149.444	338.085	364.88	143.223	93.308
ARID4B	1428.78	1604.6	1693.44	1673.09	790.198	1751.84
OPN3	736.647	570.952	416.336	389.955	670.433	614.488
SDCCAG8	705.49	673.455	613.971	661.453	663.025	659.04
HHAT	634.274	440.667	631.026	637.243	588.944	703.593
KIF1B	1466.62	1681.24	2111.78	2044.88	850.697	1834.22
FOXC1	875.743	778.832	795.554	1010.77	790.198	2518.48
TBC1D22A	806.751	989.586	959.079	861.186	1059.36	856.584
SYNE2	3538.58	6465.36	7539.2	7365.91	2263.18	5063.85
PLEKHH1	780.045	311.341	822.641	637.243	271.631	195.022
ATP9A	2661.72	2771.42	3480.17	3401.51	1464.34	2700.89
FAM168A	1518.92	1478.15	1525.9	1488.92	832.177	1467.71
RELT	93.4719	24.9073	20.0644	30.2626	35.8058	36.1463
GALC	259.273	374.567	491.578	796.338	398.803	771.682
NOP58	1155.05	1132.32	1204.87	1169.86	1611.26	1411.39
SZRD1	4297.48	3814.65	3769.1	3169.79	4493.02	3862.61
KCNH2	254.822	9.57973	244.786	125.373	101.244	11.7686
CUL1	1841.62	1741.59	1770.68	1893.57	1555.7	1872.04
FAM114A2	426.187	627.472	495.591	406.383	328.426	571.617
CYFIP2	1210.68	604.481	1017.27	794.608	1601.39	1807.32
TAB2	3337.17	3300.22	3177.2	2803.18	2252.06	3079.16
GINM1	1858.31	1865.17	1440.62	1251.14	1648.3	1816.56
EIF2AK2	1321.96	1687.95	2114.79	2179.77	892.677	2193.16
KMT2C	1623.52	2307.76	2727.76	2621.6	900.085	2723.58
MCOLN3	18.9169	31.6131	16.0515	15.5636	23.459	81.5394
CCDC85A	0	5.74784	0	0.864644	3.70405	31.1027
PUM2	3873.52	4743.88	4496.43	4445.14	2729.89	5600.16
MRPL43	1220.7	1100.71	1042.35	991.747	1749.55	1097
HPF1	413.947	516.347	316.014	371.797	727.229	574.138
ZFR	3608.68	3816.56	3447.06	3452.53	1940.92	3554.95
ZNF280C	139.095	147.528	134.432	154.771	91.3666	184.935
NPFFR2	0	0	0	0	20.9896	9.24674
PHF21B	23.368	7.66378	5.0161	7.7818	1.23468	3.36245
TRAF1	151.335	159.023	77.248	127.967	170.386	103.395
RC3H2	2074.19	2048.15	2594.33	2321.57	1206.29	2610.94
IL17RB	55.638	10.5377	15.0483	9.51109	56.7955	18.4935
TRAF3IP2	1175.08	974.258	765.457	991.747	1076.64	1009.58
GYG2	105.712	80.4697	207.667	202.327	223.478	91.6268
DCBLD2	5060.84	2469.65	1990.39	2483.26	1200.11	3536.46
SERPINB3	7077.16	4308.96	4469.35	796.338	279.039	0
SOAT1	635.386	728.059	1237.97	1060.92	734.637	1003.69
PKP2	1804.9	2069.22	2147.89	2419.28	775.382	816.235
GDI2	5184.35	4534.08	4619.83	4688.1	5272.1	4685.57
PRDM1	57.8635	113.041	54.1739	71.7655	8.64279	5.04368
ATG5	982.568	1315.3	1022.28	990.883	938.36	1302.11
TMCC3	549.704	368.82	718.306	915.658	130.877	351.376
PITHD1	855.713	1002.04	798.563	734.083	1411.24	991.082
MTA3	865.728	918.696	844.711	896.636	791.433	896.934
USP13	178.042	89.0915	187.602	341.535	116.06	183.254
ATP11B	2283.38	3858.71	2840.12	3073.81	1556.94	3479.3
LAMC2	6219.22	4892.37	2662.55	5691.95	2407.63	6667.74
CDK14	144.659	409.054	406.304	445.292	318.549	286.649
SEC61A1	5811.95	5333.03	6504.88	5465.42	6346.28	5201.71
PPP1R12A	1275.22	1829.73	1566.03	1648.88	727.229	1875.41
RASGRF1	57.8635	1.91595	31.0998	9.51109	35.8058	15.131
CAMK2B	2346.81	6.70581	1797.77	558.56	1531.01	1.68123
CROCC	496.291	775	1042.35	1828.72	924.778	602.719
POLR3E	1058.24	1019.28	1154.71	1041.9	1084.05	955.776
ATP2B4	2693.99	2921.82	2403.72	3954.02	1249.5	3172.47
ZC3H11A	4650.23	5516.01	4234.59	4450.32	3101.53	5841.42
RIOK2	486.276	563.288	606.948	530.027	548.2	616.169
YIPF1	758.903	806.613	1108.56	1000.39	924.778	746.464
NDC1	877.968	590.111	675.167	745.323	582.771	768.32
DGKG	12.2404	0.957973	3.00966	3.45858	14.8162	5.04368
FLYWCH1	1217.36	1076.76	1108.56	889.719	1358.15	1061.69
UNKL	346.069	346.786	297.956	261.987	261.753	316.07
TBXAS1	7.78932	0.957973	8.02576	4.32322	65.4383	5.04368
PARP12	430.638	370.735	733.354	652.807	395.099	421.147
ALDH18A1	2308.98	1745.43	2206.08	1652.34	1953.27	1667.78
TARBP1	839.021	611.187	848.724	791.15	609.934	633.822
GATB	505.193	503.894	468.504	385.631	530.914	432.915
MXD1	518.546	1575.87	632.029	609.574	454.364	672.49
CDK17	681.009	674.413	642.061	729.76	443.252	795.219
DNAJC25	191.395	201.174	225.725	172.064	262.988	196.703
SLC2A3	3272.63	511.557	127.409	240.371	392.63	149.629
PSD	119.065	72.8059	63.2029	116.727	44.4486	27.7402
CTDP1	584.199	671.539	805.586	788.556	644.505	600.197
YBX3	6679.9	3853.92	3800.2	4682.05	7863.7	4279.56
STYK1	364.985	273.98	367.179	327.7	225.947	123.57
WNK1	3929.16	4437.33	5350.17	5017.53	1848.32	4615.8
CCAR1	1678.04	1927.44	2132.85	2157.29	1198.88	1677.86
OGFR	908.013	1044.19	1032.31	1016.82	1421.12	978.473
GNA15	758.903	891.873	785.521	798.067	1247.03	821.278
PIGV	738.873	693.572	752.415	608.71	793.902	593.472
PTPRU	2914.32	5556.24	4564.65	4441.68	3557.12	6351.67
SNRNP40	899.111	996.292	851.734	745.323	963.054	861.628
RIMBP2	7.78932	0.957973	6.01932	5.18787	0	10.928
QSER1	1311.94	1311.46	1346.32	1468.17	713.647	1685.43
MPC1	379.451	400.433	784.518	642.431	827.238	386.682
ACAA1	1551.19	1778	1655.31	1353.17	2171.81	1497.97
BCAT1	409.496	62.2682	208.67	430.593	2.46937	13.4498
HDAC7	1829.38	2712.02	1383.44	1531.29	1274.19	1568.58
LZTS1	686.573	286.434	261.84	458.262	164.213	618.691
PRDM6	3.33828	3.83189	7.02254	11.2404	0	5.88429
SPAG4	56.7508	12.4536	16.0515	31.1272	32.1018	11.7686
NCKAP1	5706.24	7157.01	6441.68	6115.63	3141.04	6627.39
MRPS35	1121.66	1022.16	1263.05	1159.49	1286.54	1149.12
GUCY1B1	130.193	20.1174	238.766	117.592	303.732	98.3517
SFSWAP	744.437	897.62	655.103	852.539	784.024	775.885
TNK2	600.891	1109.33	649.083	677.017	738.341	669.968
MON2	771.143	1094	1115.58	1127.5	545.73	1137.35
CDH3	7886.13	3688.2	2573.26	4139.05	4528.82	6380.25
GPBP1	2398	2533.84	2446.85	2471.15	2275.52	2703.41
DGAT2	15.5786	179.141	16.0515	20.7515	4.93874	42.8712
ZNF112	203.635	314.215	173.557	224.808	153.101	251.343
CS	3153.56	2188.97	2423.78	2661.38	2650.87	2554.62
LTK	25.5935	300.803	73.2351	84.7352	19.7549	57.1617
MRPS24	15.5786	9.57973	4.01288	0	3.70405	2.52184
ELMO2	908.013	1036.53	1042.35	900.095	692.658	855.744
WAPL	1459.94	1773.21	1670.36	1700.76	913.666	1850.19
VMP1	2125.37	2246.45	2379.64	2844.68	1816.22	2088.08
APPBP2	1611.28	1655.38	1755.64	1516.59	1066.77	1662.73
POLD1	330.49	370.735	261.84	281.874	413.619	316.07
EIF4B	17416.9	9379.51	9016.94	9748.87	16980.6	14262.7
SLC6A16	33.3828	11.4957	5.0161	11.2404	6.17342	7.56551
BICRA	215.876	230.871	208.67	215.296	201.254	218.559
SPHK2	375	419.592	699.244	514.463	512.394	297.577
RPL18	14855.4	7480.81	6758.69	7483.5	30469.5	8741.53
CA11	441.766	229.913	92.2963	80.4119	279.039	106.758
ISOC2	675.446	399.475	503.617	391.684	1032.2	358.101
U2AF2	3965.88	3862.55	3820.26	3615.08	4109.03	3406.16
EPN1	1467.73	1452.29	1419.56	1469.03	2202.68	1549.25
MED29	1343.1	1596.94	1673.37	1566.74	1764.36	1640.88
AHRR	7.78932	24.9073	21.0676	21.6161	19.7549	23.5372
ZNF275	360.534	357.324	401.288	357.098	298.794	455.612
MTMR1	1575.67	1412.05	1277.1	1258.06	1184.06	1787.14
GPC1	5801.93	8351.61	2269.28	3609.89	3725.04	6957.75
ADCK1	152.448	126.452	176.567	136.614	119.764	132.817
HAGH	794.511	721.353	927.979	816.224	1247.03	960.82
RNF4	1397.63	1439.83	1570.04	1363.54	1259.38	1418.11
CASP8	560.831	533.591	692.222	830.923	492.639	821.278
LIMCH1	188.057	134.116	675.167	453.074	486.466	1860.28
INTS13	662.093	453.121	452.452	505.817	571.659	601.879
TM7SF3	9211.43	5732.51	4788.37	3922.03	4311.52	4821.75
DLX3	68.9912	4923.98	61.1964	73.4948	88.8973	1102.88
SPA17	239.244	391.811	999.207	1761.28	430.905	932.239
DMRT3	564.17	614.061	396.272	364.015	58.0302	6.7249
ST3GAL6	146.884	132.2	117.377	157.365	129.642	24.3778
ATP2C2	2967.73	1092.09	3395.9	2431.38	3053.37	880.962
NGFR	8623.89	2957.26	1882.04	1970.52	6501.85	4692.3
CDON	287.092	374.567	285.918	230.86	175.325	701.911
TAF2	703.265	796.075	963.091	866.374	364.232	906.18
HIPK2	860.164	764.462	1378.42	1258.06	964.288	1780.42
TNPO3	1099.41	1113.16	1263.05	1312.53	711.178	1260.08
RFXANK	709.941	636.094	587.887	677.881	1265.55	643.069
TMEM161A	373.888	370.735	276.889	260.258	628.454	374.913
LPAR2	379.451	277.812	245.789	319.918	496.343	363.145
CTSA	1999.63	2454.33	2581.29	1786.36	1811.28	2144.4
SUGP2	1573.44	1789.49	1806.8	1903.08	1243.33	1460.98
SLC12A2	6854.61	4009.12	8305.66	8926.59	2742.23	2396.59
SNX24	287.092	408.096	340.092	389.955	319.783	349.695
EYA2	1474.41	2305.84	2463.91	2521.3	1432.23	2424.33
CNN2	5218.85	4067.55	5230.79	5271.74	6925.34	5277.37
ABCA7	2039.69	1466.66	2982.57	2548.11	1437.17	1015.46
SNCAIP	250.371	319.963	107.345	214.432	132.111	331.201
DDX20	469.585	540.297	498.6	547.32	492.639	667.446
BTBD1	2616.1	2474.44	2617.4	2436.57	1887.83	2447.02
FAR2	2.22552	5.74784	57.1836	79.5473	0	0
BCAS1	379.451	1784.7	2799.99	2150.37	306.202	795.219
CHI3L2	16.6914	3.83189	4.01288	0	7.4081	5.88429
SBNO2	1762.61	1357.45	1481.76	1726.69	1528.54	1358.43
PMS1	362.76	331.459	409.314	469.502	343.242	490.918
HMG20B	1751.49	1958.1	1641.27	1692.11	2761.99	2126.75
CALCRL	12.2404	2.87392	66.2125	138.343	241.998	269.837
TAF11	1007.05	1057.6	869.792	751.376	816.126	766.639
ANKS1A	1097.18	1213.75	1375.41	1446.55	740.81	1160.05
AP3D1	3139.1	3353.86	3450.07	3034.9	2757.05	2824.46
ZNF76	648.739	754.883	859.76	742.73	976.635	722.927
SLC9A3R2	498.517	724.227	2122.81	872.426	1987.84	448.887
NTHL1	243.695	250.989	299.963	206.65	624.75	171.485
UHRF1BP1	558.606	620.766	629.019	567.207	276.569	560.689
GNAI3	2672.85	3233.16	2856.17	2690.77	2277.99	2826.98
IPO5	3007.79	2008.87	2504.04	2672.62	2666.92	2914.4
OAT	8450.3	6066.84	6833.94	6307.58	6091.93	7038.45
WDR3	1127.23	834.394	916.943	850.81	843.289	1117.17
PKN2	1526.71	1684.12	1907.12	2435.7	970.462	1981.32
WDR18	576.41	551.792	502.613	502.358	1138.38	690.143
TRAM2	1295.25	1295.18	768.467	1028.93	395.099	1511.42
NTN1	4285.24	1672.62	2714.71	2151.24	2010.07	1215.53
MCM10	17.8042	5.74784	2.00644	8.64644	38.2752	12.6092
DGKA	1721.44	1661.12	1807.8	1867.63	1668.06	1116.33
ERBB3	2051.93	3358.65	4479.38	4139.92	2415.04	3105.22
ANKRD44	18.9169	23.9493	47.1513	59.6605	13.5815	88.2643
KARS1	3080.12	2548.21	2821.06	2719.31	3326.24	2861.44
ADAT1	539.689	519.221	739.373	757.429	295.09	537.992
PDIA5	264.837	156.15	199.641	153.907	361.762	134.498
TBC1D22B	602.003	628.43	665.135	637.243	480.292	791.016
NDUFB4	1554.53	1247.28	1447.65	1257.19	2207.62	1208.8
SPEN	1975.15	2409.3	2142.88	2304.28	1056.89	3220.39
MYLK	86.7953	42.1508	27.0869	100.299	3.70405	29.4214
ZC3H15	2051.93	2182.26	2040.55	1793.27	2124.89	1992.25
MAP2K4	1495.55	1763.63	1429.59	1415.42	1035.9	1358.43
PACC1	340.505	180.099	290.934	185.899	254.345	266.474
SLK	2226.63	5410.63	4279.74	4561	1848.32	3659.19
CYB5R4	410.609	548.918	828.66	788.556	356.824	657.359
COL17A1	1946.22	8529.79	261.84	443.563	8072.36	7196.48
GSTO2	112.389	108.251	211.679	272.363	453.129	353.898
SEC61A2	137.982	172.435	126.406	154.771	65.4383	142.904
PRKCQ	87.9081	38.3189	39.1256	42.3676	65.4383	61.3647
TLE2	1252.97	1730.1	1051.37	1264.97	1340.87	1464.35
ASB1	801.188	832.478	715.296	686.528	659.321	921.311
FAM107B	4350.89	4967.09	5588.94	5296.81	2568.14	3070.76
ME1	584.199	1085.38	903.901	542.997	437.078	495.961
TBC1D1	943.621	484.734	1742.59	1946.31	934.656	811.191
CDK13	1146.14	1153.4	1578.07	1431.85	723.525	1327.33
MTHFD2	1029.3	299.845	671.154	533.486	851.932	753.189
SLC9A7	240.356	162.855	175.564	111.539	48.1527	165.601
FOXJ2	850.149	1027.9	841.702	780.774	487.7	949.892
YBX1	13301.9	8781.74	6679.44	7235.34	13935.9	7510.87
PDE4A	68.9912	83.3436	44.1417	79.5473	150.631	171.485
PPP2R5A	1324.19	1122.74	1572.05	1265.84	1402.6	1275.21
ELAVL1	2021.89	1910.2	1885.05	1864.17	2168.11	2009.9
DIP2B	1451.04	1510.72	1724.54	1658.39	685.25	1933.41
SMARCD1	1630.19	1252.07	1501.82	1456.93	1570.52	1353.39
KDM4A	1912.84	2470.61	2293.36	2419.28	1374.2	2306.64
NFYC	1008.16	1174.47	943.027	886.261	1206.29	1115.49
ZMYND12	94.5846	105.377	246.792	408.977	113.591	184.094
SLC9A3	61.2018	199.258	8.02576	7.7818	0	0.840613
NGEF	38.9466	36.403	88.2834	138.343	61.7342	13.4498
ASPM	56.7508	33.529	16.0515	57.0665	143.223	31.1027
ELOVL1	1525.59	2575.99	1754.63	1451.74	1823.63	1870.36
ZNRD1	467.359	433.004	255.821	215.296	601.291	281.605
MPPED2	48.9615	18.2015	35.1127	63.9837	0	0.840613
ZBTB11	742.211	962.763	777.496	819.683	512.394	958.298
ATXN3	581.974	683.035	550.768	606.98	386.456	666.606
GOLGA5	1308.61	1558.62	1648.29	1372.19	1254.44	1424.84
FGFR2	1724.78	2773.33	1985.37	1966.2	2624.94	2389.02
LRRC40	293.769	295.056	330.059	366.609	249.406	390.885
ISOC1	649.852	561.372	655.103	572.395	840.82	626.256
EML1	139.095	464.617	299.963	489.389	113.591	695.187
TRMT11	395.03	323.795	237.763	226.537	343.242	326.998
THUMPD1	1533.38	2219.62	1574.05	1594.4	1256.91	1969.56
MSANTD3	205.861	165.729	132.425	152.177	261.753	283.286
KIF26A	4.45104	30.6551	2.00644	6.91716	4.93874	24.3778
ATG2B	833.458	1103.58	1417.55	1105.88	503.751	1349.18
ARFGEF1	2681.75	3152.69	4693.06	3706.73	1392.72	3161.54
ZFAT	239.244	260.569	255.821	267.175	158.04	230.328
MTFR1	460.683	467.491	612.968	578.447	522.271	453.931
STAG3	4.45104	2.87392	1.00322	14.699	4.93874	4.20306
FECH	491.84	413.844	590.897	567.207	488.935	643.909
MYO9A	596.44	831.52	867.785	863.78	367.936	1160.89
DDX3Y	0	0	1974.34	2203.11	3.70405	0
PFKP	2740.73	751.051	771.476	791.15	2581.72	1065.9
IDI1	1594.59	2226.33	2498.02	2160.75	1726.09	1381.97
SP100	1230.71	1301.88	1471.72	1274.49	1297.65	1587.08
KLF6	1318.62	1377.56	1520.88	1830.45	1003.8	1814.88
PLPP1	439.54	272.064	417.34	289.656	472.884	474.105
NEO1	1317.51	2773.33	1519.88	1611.7	801.31	1515.62
TRAM1	5952.16	6318.79	8155.18	5798.31	4381.89	10344.6
PHKA1	485.164	440.667	580.865	544.726	379.048	452.25
TNFRSF1A	2019.66	3556.95	2495.01	2062.18	2518.76	3335.55
CACNB1	155.786	277.812	206.663	270.634	92.6013	101.714
EVI5	469.585	685.908	803.579	773.857	356.824	760.754
STOML1	356.083	298.887	248.799	198.004	396.334	181.572
PKM	35468.1	27101	24349.2	24028.5	37994.9	22769.7
DHX29	1278.56	2003.12	2039.55	1730.15	1158.13	1864.48
DNTTIP2	1398.74	1741.59	1993.4	1854.66	1458.16	1671.14
METTL22	114.614	168.603	138.444	118.456	217.304	145.426
TP53BP1	1576.78	1673.58	1936.22	2477.21	1053.19	2310
TRO	818.992	1020.24	299.963	376.12	691.423	882.643
RRP15	350.52	354.45	443.423	495.441	528.445	750.667
RHOA	9299.34	8966.62	9367.07	8595.43	8771.2	7924.45
PMS2P4	38.9466	46.9407	30.0966	50.1494	45.6833	40.3494
PRKCZ	921.366	1210.88	993.188	947.65	1289.01	1433.24
ZFY	1.11276	0	598.922	551.643	0	0.840613
IARS2	3437.32	3135.44	3268.49	3175.84	2518.76	3253.17
IDH3G	867.953	863.133	1063.41	958.891	1372.97	755.711
ROGDI	1396.51	1447.5	1442.63	1398.99	1976.73	1191.99
PDZD4	47.8487	44.0667	8.02576	21.6161	22.2243	7.56551
ROCK1	1617.95	1593.11	1973.33	1948.91	917.37	2046.89
CBFB	1057.12	1253.03	1108.56	1153.44	1017.38	1453.42
PDK3	442.879	242.367	210.676	167.741	96.3054	121.889
HYAL2	1139.47	721.353	805.586	766.075	1242.09	944.848
HDAC4	557.493	501.02	531.707	565.477	311.14	512.774
RASSF1	273.739	261.527	221.712	219.62	386.456	305.142
FGFR3	3766.69	9580.69	2902.32	3688.57	4100.39	4116.48
IFI35	132.419	196.384	213.686	202.327	429.67	210.153
HEATR6	574.184	562.33	498.6	548.185	271.631	497.643
COASY	1789.32	1707.11	1741.59	1710.27	2187.86	1355.07
PLEKHH3	1099.41	1376.61	912.93	787.691	1522.37	1108.77
MEF2A	906.9	1446.54	1350.33	1455.2	702.535	1636.67
OTUD5	1050.45	1082.51	1236.97	1122.31	1184.06	1040.68
TFE3	1328.64	1367.99	1033.32	1102.42	1270.49	1335.73
TBC1D25	438.428	538.381	410.317	365.745	398.803	367.348
ACSL4	1365.36	1185.01	1746.61	1435.31	2679.26	3328.83
INPP5A	500.742	660.043	553.778	495.441	767.974	838.931
GPKOW	423.962	490.482	413.327	453.074	555.608	390.885
GRIPAP1	1207.35	1334.46	1296.16	1455.2	1619.91	1387.85
FTSJ1	494.066	558.498	617.984	501.494	649.444	594.313
PRR11	40.0594	21.0754	15.0483	27.6686	85.1932	19.3341
REEP1	14.4659	24.9073	29.0934	77.818	22.2243	35.3057
ATP11A	1138.35	797.033	972.12	1014.23	418.558	1768.65
POLR1A	667.656	695.488	905.908	921.711	528.445	1032.27
LAPTM4A	7610.17	8609.3	7852.2	6984.6	7667.39	8455.72
TTC7A	862.389	1256.86	1452.66	1292.64	691.423	1198.71
IP6K2	2287.84	2428.46	2141.88	2352.7	2533.57	2299.08
SRBD1	803.413	1087.3	709.277	991.747	344.477	538.833
KIF2A	1633.53	1307.63	1513.86	1584.03	656.852	1023.03
PSME4	2331.23	2166.93	2951.47	3574.44	1579.16	2900.95
IFT80	488.502	456.953	687.206	939.868	445.721	613.647
SIRT2	989.244	1259.73	943.027	1037.57	1381.61	922.993
ERLEC1	2218.84	2065.39	2775.91	2350.1	2407.63	2035.96
PPP2R5B	622.033	566.162	431.385	459.126	533.384	561.529
PYGM	0	2.87392	1.00322	3.45858	1.23468	1.68123
PITX1	637.612	1056.64	1762.66	1794.14	1139.61	529.586
MAST4	1336.43	1338.29	1372.41	1711.13	1358.15	1961.99
ADGRF5	3.33828	22.9913	16.0515	35.4504	2741	4013.08
SDK2	550.816	753.925	212.683	332.023	386.456	996.126
NUP133	1196.22	1258.78	1295.16	1400.72	923.544	1259.24
NUCKS1	10398.7	9851.79	6591.16	7455.83	7295.75	9625.85
VPS35	3826.78	4537.92	4656.95	5206.02	2934.84	4982.31
DNAJA2	2257.79	2195.67	2163.95	1931.62	2175.51	2225.1
BCL3	862.389	285.476	607.951	718.52	1417.42	436.278
KCNAB2	125.742	142.738	60.1932	119.321	125.938	104.236
CLEC2D	82.3443	99.6292	97.3124	90.7877	70.377	89.1049
FUNDC1	694.363	601.607	552.774	486.795	927.248	574.979
MAOB	48.9615	10.5377	4.01288	12.105	2.46937	2.52184
RORA	1193.99	1059.52	1001.21	1169.86	519.802	864.99
DRD4	4.45104	4.78986	4.01288	1.72929	0	1.68123
TGFBR3	555.268	504.852	459.475	522.245	316.079	405.175
PLA2G10	13.3531	11.4957	151.486	82.1412	32.1018	9.24674
HES2	1211.8	169.561	546.755	473.825	760.565	165.601
ATP1B3	4759.28	10481.2	3680.81	3903.87	3673.19	2789.15
NEDD4	208.086	174.351	142.457	162.553	82.7238	241.256
PIGB	215.876	236.619	138.444	134.885	262.988	266.474
MAPK6	1956.23	1686.99	2152.91	2126.16	1354.45	2371.37
GNB5	673.22	680.161	674.164	598.334	623.515	725.449
RAB27A	269.288	428.214	419.346	454.803	472.884	565.732
HDHD5	869.066	542.213	461.481	362.286	961.819	458.974
UFD1	983.68	1054.73	978.14	843.893	1100.1	737.217
LRP6	1538.95	1243.45	1770.68	1790.68	634.628	1716.53
PHRF1	1080.49	1376.61	1340.3	1327.23	1319.88	1395.42
ELP1	1127.23	1179.26	1427.58	1352.3	1027.26	1315.56
NUCB2	561.944	561.372	2959.5	2171.12	2326.14	659.881
PFN2	3683.24	2771.42	3427	3500.95	3958.4	2896.75
PTPN3	2191.03	2599.94	2818.05	2787.61	1342.1	2166.26
SPTB	25.5935	2.87392	8.02576	8.64644	1.23468	2.52184
DAPP1	1951.78	989.586	2356.56	2770.32	932.187	1131.46
SLC44A1	2907.64	4492.89	2397.7	2592.2	3359.58	5797.7
TMEM260	775.594	667.707	786.525	703.821	448.19	652.315
SMG6	1163.95	1413.01	1415.54	1513.13	950.707	1371.88
EXOC5	1851.63	1730.1	1795.76	1878.01	850.697	1713.17
CLTCL1	275.965	143.696	223.718	291.385	151.866	98.3517
FGF22	0	2.87392	1.00322	3.45858	2.46937	4.20306
FSTL3	204.748	147.528	35.1127	123.644	92.6013	639.706
DGCR2	3795.63	4830.1	4430.22	3995.52	3692.94	4868.83
RNF126	546.365	514.431	506.626	481.607	861.81	544.717
MNT	400.594	384.147	510.639	457.397	390.16	469.062
ZXDC	445.104	629.388	634.035	685.663	565.485	528.745
JMJD6	380.564	383.189	297.956	240.371	482.761	301.78
POLB	1041.54	880.377	1230.95	1032.39	1254.44	1002.01
ST6GALNAC1	3931.38	4887.58	9261.73	5903.79	4957.26	2446.18
WIPI1	1110.54	1032.69	1202.86	1038.44	1759.42	860.787
GBA2	1429.9	1331.58	1630.23	1341.93	1479.15	1223.93
NDST1	1930.64	2185.14	1484.77	1819.21	1901.41	3258.21
ASNS	367.211	370.735	370.188	360.557	458.068	522.861
AP3M2	708.828	732.849	570.832	733.218	362.997	828.844
CNGB1	0	3.83189	5.0161	2.59393	0	0
ST6GALNAC2	1082.72	1114.12	1377.42	1909.13	1935.98	2631.96
PABPC1	46825	24778	24677.2	30147.6	48340.4	33417.7
TESK2	408.383	460.785	285.918	298.302	325.957	373.232
CFAP20	913.576	1003	956.069	1006.45	1070.47	1194.51
CSNK2A2	1718.1	1277.94	1179.79	1226.93	1474.21	1311.36
PTPN21	410.609	622.682	718.306	798.931	365.467	1042.36
EIF2B3	439.54	388.937	429.378	435.781	567.955	379.116
TCOF1	949.185	737.639	758.434	776.451	916.136	801.944
CDC42	8110.91	7310.29	8214.37	7566.5	7484.66	7676.47
OSBPL3	1298.59	1211.84	1861.98	1853.8	618.577	1798.07
RAD18	178.042	162.855	204.657	221.349	167.917	330.361
ATP2B1	1523.37	1739.68	1526.9	1518.32	824.769	1234.02
TRPM5	14.4659	6.70581	2.00644	5.18787	2.46937	3.36245
NCK2	2996.66	2913.2	2637.47	2651	2016.24	2003.18
MAP4K4	1917.29	2363.32	2069.64	2401.98	1307.53	2205.77
MGAT4A	625.371	451.205	1654.31	818.818	370.405	318.592
RPL31	23073.1	10998.5	9064.09	10401.7	40423.6	14799.8
WDR1	6736.65	5942.3	7463.96	7313.16	6074.65	6467.67
SNX13	1485.54	1729.14	1780.72	1885.79	1027.26	2157.85
ARHGAP10	130.193	296.014	60.1932	96.8402	85.1932	79.0176
RPS6KA2	962.538	1003	2178.99	2551.57	966.758	1486.2
ING3	214.763	320.921	365.172	430.593	469.18	477.468
VASH1	190.282	90.0494	142.457	88.1937	113.591	95.8298
LMCD1	525.223	283.56	178.573	153.042	380.283	187.457
BUD23	1064.91	948.393	1069.43	894.907	1479.15	1035.63
SEL1L	1991.84	2048.15	2593.32	2482.39	1055.65	2621.87
TRIP13	70.1039	57.4784	165.531	274.092	95.0707	79.8582
ATP6AP1	4296.37	4486.19	5040.18	4452.92	3594.17	3939.95
TCF3	2379.08	1731.06	1616.19	1645.42	1953.27	1945.18
TRIB2	3126.86	1690.82	2256.24	1980.04	3463.29	3269.14
DAZAP1	1333.09	1403.43	1422.57	1446.55	1828.57	1449.22
MBD3	1309.72	1489.65	1072.44	798.931	2289.1	1083.55
HLTF	873.517	911.032	963.091	996.935	723.525	1106.25
FAM50A	1425.45	1343.08	1208.88	1141.33	1879.19	1281.93
FAM3A	850.149	1033.65	759.438	664.047	1254.44	751.508
CPSF1	1110.54	1318.17	977.136	1234.71	1068	940.645
MYO3B	235.905	50.7726	60.1932	63.119	13.5815	22.6965
CYBRD1	1602.38	4157.6	1113.57	722.843	1043.31	2315.05
CDH19	30.0445	1.91595	74.2383	145.26	0	0
PDCD2	1393.18	1166.81	1118.59	1022.01	1422.36	1267.64
SLC6A15	233.68	240.451	91.293	202.327	161.744	94.1486
RDH11	2120.92	1698.49	2140.87	1589.22	2238.48	1576.15
PRKACA	1540.06	1670.7	1539.94	1349.71	1314.94	1544.21
ADGRL1	723.294	622.682	540.736	453.074	434.609	285.808
ACTN1	5639.47	2524.26	2797.98	3426.59	3015.1	4999.96
ZFYVE26	658.754	838.226	938.011	752.241	356.824	842.294
RPS6KA6	145.772	237.577	147.473	166.876	49.3874	288.33
EPN2	1421	2214.83	1271.08	1342.79	918.605	1245.79
PTPN18	965.876	856.428	1542.95	1197.53	1906.35	1133.99
LIMS2	1.11276	6.70581	2.00644	12.9697	13.5815	75.6551
ASIC4	3.33828	0.957973	1.00322	0.864644	11.1122	0.840613
SPEG	211.425	212.67	41.132	83.8705	38.2752	56.321
LNX1	423.962	404.264	458.472	411.571	383.987	290.011
ALDH3A2	10982.9	28235.3	10821.7	10276.3	6694.46	12635.2
TFRC	3086.8	1470.49	903.901	1199.26	530.914	1911.55
SREBF1	4093.85	7711.68	7197.1	4599.04	6780.89	4433.39
AFF4	3691.03	3760.04	4667.98	4282.58	1475.45	4366.14
UBE2D1	577.523	567.12	720.312	729.76	488.935	742.261
MPP5	1421	1474.32	1546.97	1353.17	845.759	1649.28
RHOBTB1	32.2701	26.8232	116.374	221.349	74.081	147.948
SMC1A	1672.48	2103.71	1863.98	2175.45	1103.81	2156.17
HSD17B10	831.232	781.706	789.534	628.596	1466.8	653.997
MARK2	1942.88	2497.43	2182	2405.44	1713.74	1919.12
HMMR	60.0891	23.9493	27.0869	63.9837	166.682	21.8559
CHFR	522.997	606.397	728.338	619.95	445.721	559.848
P4HA2	1641.32	1611.31	716.299	951.109	1238.39	1219.73
NFATC3	763.354	928.276	875.811	862.05	698.831	1101.2
TRNT1	474.036	449.289	411.32	394.278	407.446	553.123
ACADVL	6987.02	5078.21	4343.94	4893.89	6431.47	3624.72
STK10	336.054	247.157	466.497	325.971	202.488	276.562
FBXW11	1996.29	1785.66	1637.26	1742.26	1121.09	1849.35
ACAP1	32.2701	36.403	15.0483	20.7515	23.459	5.88429
CRMP1	3.33828	6.70581	12.0386	42.3676	85.1932	35.3057
EVC	795.624	951.267	734.357	782.503	733.402	1427.36
DERL2	818.992	893.789	917.946	804.984	1135.91	944.848
SIDT1	46.7359	78.5538	146.47	94.2462	179.029	153.832
NDE1	757.79	692.614	781.509	716.79	1338.4	1229.82
MRVI1	1.11276	0.957973	5.0161	1.72929	0	5.88429
TMEM38A	480.713	358.282	256.824	184.169	325.957	298.417
AP1M1	527.449	659.085	528.697	566.342	701.301	671.649
PVR	524.11	386.063	284.915	319.918	370.405	494.28
XRCC1	409.496	440.667	460.478	561.154	621.046	491.758
SCARB1	859.051	478.028	293.944	305.219	202.488	103.395
CYP2W1	13.3531	439.709	12.0386	45.8262	4.93874	7.56551
MCM2	274.852	241.409	168.541	221.349	656.852	399.291
PANX2	60.0891	58.4363	54.1739	22.4808	34.5712	24.3778
SELENOO	692.137	660.043	594.91	504.952	1028.49	547.239
TP63	6212.54	11431.5	3439.04	5594.25	3938.64	8313.66
ALPK1	668.769	499.104	728.338	947.65	477.823	653.156
LLGL2	1771.51	2291.47	2707.69	3016.74	1831.04	1594.64
PDE8A	716.618	733.807	700.248	596.605	508.69	892.73
CLCN4	273.739	205.964	337.082	222.214	160.509	207.631
NLE1	401.707	214.586	220.708	236.048	474.119	237.893
SDHA	2232.2	1957.14	2198.06	2117.51	2639.75	1800.59
SMARCE1	1355.34	1548.08	1781.72	1842.56	1975.49	2111.62
GSDMB	208.086	183.931	498.6	499.764	156.805	121.048
KDM5A	1362.02	1732.97	1996.41	1810.57	961.819	2004.02
ADAM11	6.67656	9.57973	2.00644	5.18787	6.17342	11.7686
PPP2R3A	499.629	407.138	550.768	667.505	302.498	482.512
FERMT2	338.279	355.408	245.789	188.492	219.774	507.73
ABCB11	16.6914	30.6551	137.441	123.644	0	8.40613
DHRS9	745.55	1254.94	6276.15	4614.61	491.404	135.339
PTGS2	689.912	173.393	83.2673	406.383	70.377	298.417
IGF2BP2	1489.99	1301.88	1160.73	1127.5	981.574	1097.84
MAP3K13	1245.18	1052.81	1289.14	1433.58	1335.93	1289.5
ST6GAL1	5946.59	4398.05	14405.2	11994.3	5095.54	4164.39
VDAC1P1	10.0148	14.3696	14.0451	12.9697	22.2243	8.40613
FRY	43.3977	12.4536	171.551	86.4644	101.244	73.9739
PICALM	3803.42	4585.82	4283.75	3933.27	2396.52	4112.28
NSF	1191.77	1326.79	1938.22	1494.11	769.208	780.088
GLI2	47.8487	58.4363	52.1675	75.2241	16.0509	6.7249
CLASP1	936.944	1071.97	1068.43	1362.68	479.057	1286.98
MRPS34	1123.89	1070.06	961.085	806.713	2364.42	886.846
NOTCH3	2218.84	456.953	943.027	643.295	1375.44	502.686
CLNS1A	3435.09	2443.79	2529.12	2625.06	3499.09	2321.77
PPP2R2C	4.45104	35.445	2.00644	4.32322	0	0.840613
TEAD2	847.924	365.946	226.728	467.773	866.748	748.145
EED	603.116	636.094	559.797	542.997	572.893	623.734
CDHR2	1.11276	5.74784	7.02254	9.51109	6.17342	2.52184
TSG101	1875	1942.77	2326.47	2015.49	2186.63	2048.57
NCBP3	658.754	1001.08	841.702	1024.6	608.699	947.37
ATP2A3	192.508	173.393	432.388	379.579	103.713	395.088
CA12	45718.9	7015.23	26156	18750.7	20037.7	1558.5
MGLL	428.413	1093.05	398.278	621.679	308.671	267.315
NTN4	2736.28	1476.24	3142.09	3328.88	1431	2884.14
BCS1L	352.745	337.206	297.956	375.256	403.742	250.503
NUAK1	1248.52	867.923	793.547	876.749	304.967	828.003
DPP8	1103.86	1356.49	1547.97	1618.61	548.2	1496.29
SLC24A1	376.113	418.634	609.958	540.403	255.58	490.077
ZNF532	808.977	1390.02	505.623	776.451	275.335	693.505
SCARF1	30.0445	14.3696	38.1224	27.6686	18.5203	13.4498
LMAN1	5628.34	3213.04	4179.42	3578.76	2679.26	4014.77
HACD3	2676.19	2840.39	2709.7	2720.17	2348.37	3114.47
IPCEF1	84.5698	28.7392	37.1191	40.6383	403.742	274.04
ZZEF1	921.366	1220.46	1688.42	1424.93	748.219	1333.21
ENO1	23206.6	9669.78	9096.2	8368.03	39119.7	12190.6
MYDGF	1245.18	882.293	1120.6	779.045	2524.93	938.964
ANO8	248.146	501.02	278.895	373.526	170.386	210.994
TUBE1	199.184	276.854	281.905	319.918	246.937	353.898
ARHGEF10L	968.102	694.53	759.438	676.152	792.667	622.053
TXK	8.90208	8.62175	10.0322	12.105	7.4081	7.56551
TACR2	0	0	1.00322	0.864644	13.5815	5.04368
ACTR6	672.107	631.304	657.109	738.406	598.822	751.508
TIPIN	93.4719	82.3857	133.428	157.365	97.54	75.6551
SRI	2080.86	1665.91	2583.29	2838.63	4088.04	3045.54
EIF4G3	2344.59	2603.77	3160.14	2999.45	1024.79	2215.01
NUP37	559.719	553.708	487.565	466.908	517.333	493.44
SEMA3A	2007.42	1372.77	1107.56	1891.84	740.81	1509.74
GTSE1	32.2701	14.3696	8.02576	12.105	109.887	12.6092
SEMA3C	2790.8	1970.55	2369.61	3066.03	422.262	2250.32
TTC38	340.505	315.173	381.224	375.256	529.679	445.525
ACAT1	382.79	309.425	602.935	697.768	760.565	561.529
GRAMD4	1286.35	1523.18	1127.62	1098.1	965.523	1076.82
CELSR1	3810.09	4331.95	6628.28	6445.92	4225.09	6704.73
WNT8B	3.33828	2.87392	1.00322	6.05251	3.70405	2.52184
ZNF638	2291.17	2836.56	3053.8	3199.18	1975.49	2990.06
SLC25A40	388.353	442.583	472.517	440.104	404.976	466.54
TIMM21	451.781	442.583	383.23	337.211	597.587	465.699
ADD2	17.8042	1.91595	0	0	12.3468	14.2904
RASAL2	583.087	654.295	785.521	967.537	269.161	1097
VPS9D1	294.882	371.693	239.77	337.211	398.803	214.356
ZNF37A	451.781	718.48	576.852	626.003	460.537	907.021
MARK3	1585.68	1790.45	1657.32	1532.15	1279.13	1596.32
SLC25A3	6952.53	4793.7	4740.22	4599.91	7960.01	5427.84
FNDC3B	2095.33	1516.47	1953.27	1796.73	934.656	2404.15
FOSL2	4947.33	5539	2560.22	2701.15	2642.22	4472.06
CACNG4	43.3977	122.621	45.1449	223.078	39.5099	741.42
FRYL	1260.76	1590.23	1840.91	1881.47	823.534	2005.7
TMEM131	1967.36	1804.82	2709.7	2433.97	1132.21	1978.8
FSCN1	3744.44	1393.85	1142.67	1538.2	2659.51	1101.2
ACTB	33509.7	26585.7	28909.8	31316.6	30772	27543.5
MOCOS	494.066	305.593	656.106	520.516	149.397	211.834
PLD1	949.185	715.606	805.586	707.279	277.804	406.016
ATP12A	26.7063	0.957973	8.02576	8.64644	118.53	104.236
WDR62	32.2701	30.6551	29.0934	33.7211	83.9585	36.987
DLG1	4528.94	4261.06	4093.14	3894.36	1555.7	3428.86
RAB7A	5745.18	6232.57	6102.59	5304.59	5033.81	5255.51
BCAP29	637.612	689.74	582.871	636.378	764.269	888.527
SEC31B	112.389	226.082	131.422	175.523	211.131	168.963
SART3	1429.9	1754.05	1448.65	1416.29	1386.55	1545.89
EXOSC7	803.413	812.361	531.707	517.057	954.411	587.588
KIFAP3	525.223	569.036	774.486	1009.9	824.769	876.759
MKRN2	1045.99	1083.47	940.017	822.277	954.411	1059.17
MCM6	348.294	358.282	237.763	257.664	590.179	421.147
REXO2	908.013	1294.22	1106.55	952.838	1227.28	1026.39
RBM7	686.573	576.7	619.99	633.784	781.555	748.145
RBMS2	925.817	858.344	863.773	775.586	288.916	926.355
BAZ2A	2948.82	3076.05	3428	2776.37	1397.66	2577.32
PTPN23	817.879	1041.32	1087.49	1181.1	787.728	1005.37
MLH1	640.95	637.052	669.148	741.865	746.984	647.272
UNG	1086.05	967.552	681.187	666.641	1074.18	864.15
FMO4	188.057	102.503	219.705	292.25	95.0707	89.9455
KLHL20	449.555	680.161	607.951	593.146	306.202	486.715
RGS11	1.11276	0.957973	3.00966	6.05251	0	0
SLC46A1	851.262	575.742	812.608	788.556	826.004	969.226
PLXNA2	2389.1	1581.61	1638.26	1742.26	1311.23	2867.33
SPAG5	80.1188	53.6465	54.1739	95.1109	150.631	57.1617
ANKRD13A	1528.93	1692.74	2735.78	2106.27	1174.18	2179.71
TPD52	2156.53	2973.55	1406.51	1482.87	2371.83	2473.92
ACACB	298.22	451.205	640.054	745.323	258.049	322.795
TRAF4	3547.48	2177.47	3696.87	2980.43	4076.93	2396.59
PAG1	142.433	251.947	97.3124	73.4948	160.509	102.555
GPATCH1	181.38	364.03	261.84	287.927	283.977	292.533
ICAM3	76.7805	53.6465	134.432	78.6826	176.56	81.5394
NT5C2	3743.33	5266.93	5886.9	5400.57	2797.79	3322.94
MCAM	1689.17	1126.58	271.873	635.514	187.672	714.521
GPC4	1903.93	2143.94	690.216	984.83	1508.78	2505.03
MBNL3	316.024	611.187	454.459	574.989	391.395	590.951
CAMSAP3	468.472	522.095	556.787	447.886	772.912	573.298
RAP1GAP	114.614	63.2262	184.593	69.1716	138.285	95.8298
XAB2	1001.48	1130.41	853.74	943.327	1249.5	950.733
ARHGEF1	778.932	1027.9	602.935	685.663	900.085	722.086
STXBP2	604.229	681.119	615.977	597.469	919.84	450.568
MAP2K7	890.208	970.426	822.641	815.36	1095.16	959.979
DGKD	806.751	418.634	462.485	383.037	592.648	474.105
CTTNBP2	172.478	47.8986	179.576	152.177	201.254	147.107
RARB	931.381	560.414	1329.27	875.885	1108.75	1972.92
TOP2B	3021.14	3669.04	4015.89	4572.24	2723.71	4391.36
TM9SF3	7762.62	7613.01	9276.78	8557.39	6585.81	7763.06
NFKB2	1370.92	569.036	871.798	830.923	846.993	411.06
UBE2T	202.522	159.981	137.441	169.47	275.335	183.254
PPP1R12B	842.36	637.052	536.723	747.053	285.212	682.577
DNAJC10	3171.37	2229.2	4082.1	3958.34	1922.4	3151.46
GTF3C1	1882.79	2534.8	2760.86	2927.69	1324.82	2151.13
IL4R	2108.68	1262.61	1658.32	2003.38	2279.23	1881.29
USP33	1943.99	2354.7	2256.24	2125.3	1344.57	2705.93
PAK3	14.4659	8.62175	5.0161	5.18787	0	9.24674
DCX	0	0	8.02576	1.72929	1.23468	0
SNRPA	642.063	472.281	498.6	584.5	1117.39	613.647
SPAG6	123.516	556.582	1521.89	3238.09	186.437	1039
EXOSC5	277.077	144.654	120.386	132.291	434.609	152.151
DYNC1I2	2687.32	2995.58	3111.99	3225.99	2179.22	3247.29
LRCH4	1054.9	1295.18	1126.62	1105.88	914.901	731.333
FAM76B	293.769	385.105	344.105	356.234	244.467	396.769
SIRT6	348.294	359.24	257.828	307.813	581.536	308.505
POLD3	397.256	410.97	443.423	594.875	404.976	601.879
CAPZB	4473.3	4577.19	3913.56	3925.49	4402.88	3653.3
GPR137B	1081.6	714.648	963.091	709.008	432.139	537.992
JADE1	352.745	380.315	514.652	440.969	449.425	425.35
SLC25A43	359.422	452.163	160.515	257.664	135.815	249.662
UBE2A	1666.92	1749.26	1885.05	1813.16	1505.08	1781.26
FGFR1	3204.75	1668.79	1333.28	1820.08	401.272	258.068
FKBP6	0	0	7.02254	6.91716	0	0
FBLN1	480.713	1053.77	165.531	295.708	391.395	1149.12
MAP2	1222.92	1295.18	498.6	919.982	207.427	2364.64
PIAS2	469.585	417.676	460.478	403.789	411.15	493.44
AMPH	1.11276	0	10.0322	16.4282	0	4.20306
ARAF	981.455	1115.08	989.175	985.695	1269.26	975.951
MCCC1	786.722	843.974	1176.78	896.636	1196.41	882.643
LAMP3	171.365	178.183	181.583	259.393	102.479	205.95
NEBL	821.217	1382.35	1456.68	1632.45	655.617	1875.41
ACER3	851.262	883.251	664.132	809.307	1109.98	1197.87
UBE2K	2311.2	2341.29	2264.27	2097.63	1894.01	2417.6
PIK3C3	1070.48	1432.17	1389.46	1422.34	814.892	1360.95
N4BP2	253.709	670.581	367.179	525.704	141.989	770.842
TIGAR	419.511	305.593	413.327	278.416	282.743	269.837
TULP3	557.493	787.454	625.006	862.915	482.761	800.263
SYNJ2	553.042	589.153	850.731	913.065	604.995	980.995
ADCY2	48.9615	15.3276	212.683	169.47	58.0302	52.118
PPP2R5C	3225.89	3280.1	3386.87	3176.7	3437.36	3652.46
PMS2P1	151.335	132.2	121.39	124.509	198.784	140.382
RBFOX1	23.368	8.62175	13.0419	5.18787	8.64279	0
GNB1	9977.01	7694.44	8510.32	7895.07	7503.18	7822.74
EDN1	439.54	61.3103	56.1803	153.042	35.8058	383.319
MLLT10	836.796	897.62	778.499	871.562	506.22	1052.45
ZCWPW1	85.6826	120.705	166.535	208.379	128.407	105.077
FGF20	243.695	22.9913	70.2254	37.1797	69.1423	21.0153
NRDC	3329.38	3526.3	3771.1	3525.16	2626.17	2858.92
VDAC3	2091.99	2216.75	2378.64	2542.92	2884.22	2439.46
PCM1	2412.46	2858.59	4214.53	5602.03	1731.03	3574.28
TNRC6C	333.828	319.005	522.678	453.938	162.978	395.088
CBFA2T2	862.389	979.048	995.194	1024.6	591.414	1050.77
BRINP1	106.825	71.848	90.2898	121.05	3.70405	0
ITCH	2432.49	2565.45	3331.69	2708.93	1351.98	2828.66
PKD2L2	2.22552	0	7.02254	2.59393	2.46937	0
TP53INP2	776.707	1209.92	1476.74	1437.9	553.138	826.322
SDF4	3050.08	2981.21	2797.98	2381.23	3221.29	2498.3
MYH7B	10.0148	6.70581	8.02576	7.7818	16.0509	2.52184
BPIFB2	0	11.4957	80.2576	1.72929	2707.66	0.840613
TP73	204.748	1027.9	248.799	751.376	367.936	358.101
TOLLIP	2223.3	2974.51	2346.53	1901.35	1976.73	2227.62
UBE2D4	412.834	369.777	499.604	434.052	579.067	386.682
CLUL1	232.567	175.309	61.1964	76.0887	140.754	120.208
THOC1	410.609	591.069	429.378	491.983	483.996	537.151
FKBP7	183.605	103.461	56.1803	80.4119	87.6626	100.033
OSBPL6	79.006	58.4363	58.1868	67.4423	107.418	237.053
SLC1A3	326.039	250.031	40.1288	29.3979	250.641	539.673
XRCC5	7811.58	7199.17	8768.14	9497.25	7604.42	9557.76
LXN	655.416	366.904	1445.64	1625.53	1369.26	721.246
SP140	0	0	4.01288	5.18787	1.23468	2.52184
MKNK1	397.256	517.305	466.497	630.326	504.986	532.948
TNS1	638.725	1124.66	206.663	546.455	490.17	1767.81
REXO1	488.502	638.01	563.81	589.687	464.241	508.571
SAR1A	2527.08	2644	2604.36	2148.64	2711.37	2927.85
CDC14A	599.778	420.55	615.977	677.017	227.182	402.653
RAPGEF3	14.4659	247.157	50.161	78.6826	139.519	119.367
CEACAM1	442.879	448.331	549.765	652.807	332.13	176.529
SENP1	495.178	678.245	631.026	595.74	349.416	662.403
CIC	1660.24	2062.52	1653.31	1687.79	1301.36	1951.06
LIPE	302.671	218.418	377.211	338.076	165.448	155.513
FDFT1	6673.23	6406.92	9633.92	8148.41	9147.77	4973.9
PAFAH1B3	520.772	564.246	496.594	556.831	1282.84	587.588
OPHN1	269.288	290.266	512.646	512.734	238.294	395.928
KIF22	375	383.189	392.259	402.924	767.974	398.45
CARMIL1	719.956	658.127	1284.12	1028.06	464.241	556.485
PGM1	2182.12	765.42	1029.3	833.517	2013.77	849.859
DDX1	2102	2498.39	2551.19	2648.41	2519.99	2781.59
DNM2	3269.29	4336.74	3288.56	2930.28	3771.96	2988.38
EPB41L2	1051.56	1105.5	183.589	299.167	483.996	682.577
RIMS1	13.3531	2.87392	14.0451	2.59393	17.2856	9.24674
STX7	1374.26	1677.41	2192.04	2235.11	1471.74	2360.44
RABL2B	337.166	516.347	744.389	1341.93	486.466	849.019
KEAP1	1902.82	2005.04	1964.31	1552.04	2763.22	1764.45
DDX43	14.4659	7.66378	2.00644	4.32322	0	0
PTPRH	27.819	5.74784	61.1964	44.9615	0	4.20306
DCT	0	1.91595	2.00644	11.2404	0	0.840613
SLC35C2	1395.4	1394.81	1505.83	1225.2	1729.79	1112.97
CRYBG3	501.855	557.54	761.444	838.705	400.038	540.514
RFX3	371.662	478.028	863.773	1297.83	265.457	785.973
RIF1	958.087	1052.81	1063.41	1220.88	674.138	1385.33
RAB21	1661.35	1669.75	1661.33	1276.22	1673	2115.82
SLC4A4	48.9615	39.2769	82.2641	80.4119	651.913	340.448
SMARCA2	2366.84	2862.42	4274.72	4077.66	2212.55	2300.76
SESN1	1049.33	1098.79	1168.75	922.576	998.859	1221.41
MID2	303.784	327.627	460.478	409.841	20.9896	50.4368
PIH1D3	5.5638	68.0161	207.667	421.082	43.2139	143.745
COL5A3	21.1425	23.9493	2.00644	6.05251	9.87747	0
SRCAP	2700.67	3016.66	3493.21	3411.02	2080.44	3316.22
PUM3	785.609	687.824	724.325	733.218	790.198	820.438
CNOT4	578.635	705.068	659.116	530.027	401.272	655.678
PSEN1	3215.88	3194.84	3438.04	3185.35	2205.15	2990.06
CPOX	688.799	448.331	430.381	408.977	481.527	483.352
CLDND1	1290.8	957.973	627.013	686.528	1100.1	1140.71
MOK	90.1336	152.318	358.15	602.657	282.743	330.361
HSP90AA1	28012.6	30796.9	41175.2	50824.7	22735.5	35205.7
RBL1	111.276	166.687	70.2254	126.238	128.407	218.559
DLGAP4	1365.36	1732.01	1399.49	1434.45	980.339	1332.37
IGSF9B	38.9466	22.0334	26.0837	19.0222	11.1122	9.24674
CROCCP3	37.8339	58.4363	42.1352	78.6826	25.9284	48.7555
NDC80	36.7211	16.2855	24.0773	21.6161	118.53	20.1747
AP4E1	373.888	439.709	602.935	544.726	180.264	432.915
RSBN1	879.081	843.016	779.502	858.592	469.18	937.283
MAGI3	670.995	952.225	1037.33	935.545	381.517	1003.69
CXCL2	243.695	12.4536	49.1578	34.5858	148.162	71.4521
COL4A4	2.22552	11.4957	7.02254	16.4282	1.23468	28.5808
TCF7	534.125	792.243	330.059	320.783	304.967	334.564
OSTM1	715.505	862.175	599.926	508.411	288.916	801.104
IMPG2	5.5638	6.70581	11.0354	25.0747	3.70405	2.52184
PCNP	3905.79	3943.97	2860.18	2858.51	3092.88	3953.4
EXD2	1191.77	879.419	1065.42	996.935	642.036	934.761
ARG2	233.68	216.502	453.456	286.197	366.701	208.472
PKP1	4363.13	5231.49	1503.83	3477.6	2913.85	2978.29
UBA5	729.971	911.032	951.053	1047.95	746.984	892.73
STK17B	650.965	839.184	853.74	738.406	604.995	969.226
CDC14B	1320.85	1270.27	3005.65	2472.02	1449.52	2258.73
ZNF510	401.707	509.641	509.636	487.659	307.436	518.658
LRP2	1.11276	0	7.02254	5.18787	4.93874	0
ZNF506	559.719	565.204	486.562	515.328	303.732	455.612
JMJD4	432.864	427.256	369.185	412.435	638.332	404.335
DUSP12	338.279	395.643	301.969	291.385	528.445	382.479
AACS	1182.86	1009.7	1241.99	1236.44	1417.42	991.082
DELE1	1039.32	846.848	908.918	996.07	1456.93	1082.71
CADPS2	1159.5	611.187	947.04	785.962	1571.75	1177.7
PCDHB4	6.67656	4.78986	9.02898	11.2404	25.9284	20.1747
PCDHA6	4.45104	0	9.02898	4.32322	0	0
PCDHGA2	52.2997	21.0754	26.0837	19.0222	3.70405	4.20306
HSPB11	659.867	541.255	919.953	969.266	861.81	561.529
PHLPP1	639.837	724.227	1031.31	841.299	459.302	854.062
ATP8B1	2631.68	2587.48	3639.68	3090.24	2066.86	2912.72
IL12RB2	23.368	0.957973	0	11.2404	0	0
SMARCD3	398.368	270.148	257.828	256.799	270.396	210.153
WDR70	698.814	723.269	682.19	689.986	832.177	717.042
FYB1	129.08	20.1174	44.1417	31.1272	232.121	400.972
STRADB	168.027	312.299	226.728	191.951	195.08	210.153
BZW1	3758.91	3297.34	3642.69	3213.88	3059.55	3312.01
C1QTNF3	6.67656	5.74784	14.0451	7.7818	62.9689	15.9716
ME2	918.027	527.843	983.156	900.959	645.74	1015.46
C5orf22	746.662	846.848	963.091	887.99	513.629	846.497
CCNT2	897.998	1162.02	1005.23	1129.23	612.403	1149.12
FAM135A	576.41	938.813	744.389	747.917	376.579	870.875
COBLL1	500.742	656.211	718.306	638.108	392.63	1657.69
DLG3	2603.86	2195.67	3525.32	3293.43	3202.77	2896.75
SERTAD4	279.303	2038.57	403.295	520.516	563.016	3501.15
TRAF5	152.448	126.452	171.551	178.117	179.029	168.963
MRPL22	559.719	460.785	523.681	463.449	843.289	475.787
GEMIN5	519.659	421.508	426.369	479.878	349.416	663.243
OPRK1	14.4659	3.83189	1.00322	0	0	0
NFE2L1	8689.55	10234	6744.65	6882.57	4609.08	8558.28
GSK3B	2435.83	2436.12	2689.63	2759.08	1372.97	2546.22
ITGB5	2958.83	4125.99	1380.43	1616.89	2338.49	2552.94
ERC1	778.932	856.428	797.56	896.636	514.863	1330.69
XPO1	3664.32	3904.7	3576.48	4374.24	2301.45	4175.32
LINC01587	16.6914	0	3.00966	0.864644	8.64279	0
RNF13	2054.16	2393.02	1972.33	1555.5	1300.12	1619.86
TRPM3	273.739	266.316	72.2319	204.921	0	0.840613
PALB2	550.816	628.43	553.778	542.997	366.701	690.983
DOP1A	764.467	911.99	1335.29	1539.93	498.812	907.021
LYRM2	1094.96	1090.17	1440.62	1481.14	1249.5	1300.43
BCKDHB	409.496	484.734	546.755	609.574	521.037	697.708
KAT6A	1925.08	2666.04	2470.93	2577.51	1066.77	2825.3
TUT7	1142.81	1454.2	1711.49	1503.62	602.526	1109.61
ULK2	708.828	564.246	652.093	750.511	517.333	683.418
GRHL2	1683.61	2453.37	2429.8	2467.7	1664.35	2172.98
TNPO1	2773	3014.74	3322.67	3224.26	1433.47	3570.08
PLOD1	2924.33	1874.75	910.924	933.816	2052.05	1301.27
ITGAE	230.341	223.208	186.599	190.222	354.354	242.937
DIS3	1404.3	1626.64	1740.59	1791.54	922.309	1693.83
PIBF1	578.635	571.91	792.544	951.109	546.965	716.202
TDRD3	312.686	338.164	401.288	433.187	434.609	332.883
NUFIP1	265.95	271.106	255.821	256.799	222.243	262.271
PDS5B	722.182	773.084	899.889	885.396	523.506	820.438
OXCT1	625.371	667.707	1623.21	1009.04	711.178	844.816
RRAGB	467.359	503.894	395.269	384.767	458.068	465.699
CYLD	1426.56	1256.86	2292.36	1692.97	706.239	1139.87
SLC27A5	107.938	33.529	50.161	30.2626	204.958	38.6682
ZNF324	238.131	300.803	285.918	260.258	219.774	314.389
ZNF671	227.003	248.115	163.525	178.117	329.661	223.603
ZNF416	168.027	227.04	152.489	182.44	216.07	198.385
ZNF586	170.252	181.057	245.789	237.777	332.13	367.348
ZNF446	447.33	472.281	424.362	484.201	501.282	436.278
ZNF264	205.861	301.761	351.127	399.466	86.4279	312.708
RPS5	16237.4	7946.38	6086.54	7307.11	31388.1	10073.1
FAT1	4954.01	7154.14	5447.49	5690.22	1680.41	7170.42
YTHDC1	1943.99	2500.31	2070.65	2328.49	1891.54	2547.06
CHMP2B	1436.57	1431.21	1169.75	1137.87	1138.38	1689.63
SMAP2	908.013	843.974	1415.54	1660.12	900.085	883.484
PPIE	1021.51	988.628	874.808	849.945	1371.73	1059.17
ZMPSTE24	1709.2	1960.97	2144.88	1946.31	1076.64	1946.02
STARD7	4484.43	4823.39	4369.02	3838.16	4570.8	4867.15
NOA1	1135.02	833.436	913.934	963.214	1374.2	890.209
REST	1428.78	1744.47	1790.75	1890.98	780.32	1893.9
HAL	3.33828	8.62175	8.02576	11.2404	0	20.1747
SSH1	1834.94	2200.46	1731.56	1618.61	1727.32	3050.58
GSTP1	14398	8144.68	13451.2	11582.8	25134.5	10564.8
APLP2	24547.5	18009.9	22024.7	19335.2	18657.3	26288.5
FAM234B	143.546	150.402	140.451	110.674	117.295	195.863
WBP11	1571.22	1537.55	1581.08	1721.51	1286.54	1789.66
EIF3I	4135.02	2964.93	2880.25	2885.32	5096.78	3257.37
COL16A1	338.279	260.569	113.364	245.559	148.162	90.7862
TXLNA	2110.91	2086.46	2404.72	2296.5	2285.4	2343.63
NCOA1	889.096	1323.92	1487.78	1426.66	664.26	1446.69
AGBL5	865.728	905.284	801.573	960.62	1085.29	1012.1
EFR3B	6.67656	32.5711	24.0773	37.1797	0	23.5372
KIF3C	377.226	327.627	302.973	310.407	106.183	321.955
RAB10	4656.9	5954.76	4992.02	4713.18	3610.22	4470.38
HADHA	3918.03	2903.62	3074.87	3217.34	4662.17	3312.85
MAPRE3	464.021	568.078	678.177	975.319	725.994	760.754
CAD	541.914	771.168	530.703	587.958	437.078	700.23
CD59	14095.3	12745.8	16749.8	13878.4	11231.9	10951.5
CD82	3289.32	1361.28	4339.93	2855.92	5109.12	1230.66
BCORL1	288.205	199.258	246.792	188.492	132.111	226.125
ATRX	1923.96	2258.9	3038.75	3162	834.646	3288.48
AK6	1686.95	1370.86	1499.81	1251.14	1697.69	1439.13
MYNN	578.635	763.504	560.8	532.621	492.639	674.171
MECOM	1265.21	1145.74	2248.22	2509.2	1156.9	1480.32
SCAMP1	1462.17	1485.82	1500.82	1513.99	1160.6	1909.87
PREP	1331.97	1078.68	1338.3	996.935	1077.88	1088.59
HACE1	214.763	245.241	222.715	231.725	177.795	395.088
SEH1L	763.354	610.229	555.784	572.395	609.934	860.787
WDR47	663.205	891.873	762.447	769.534	424.731	918.789
WDFY1	2164.32	2852.84	2295.37	2484.99	1377.91	3116.99
OVGP1	44.5104	44.0667	44.1417	35.4504	58.0302	37.8276
SLC25A24	1304.16	1338.29	2405.72	2231.65	1340.87	2251.16
MAP3K4	886.87	1762.67	791.541	756.564	1001.33	1756.88
PILRA	4.45104	6.70581	10.0322	25.9393	9.87747	5.04368
IGSF9	1244.07	2887.33	771.476	1216.55	951.941	1813.2
ZNF213	304.896	472.281	332.066	313.001	380.283	303.461
AKR1B1	1005.94	813.319	665.135	676.152	1298.89	946.53
CPNE3	3620.92	4285.01	5267.91	5349.56	2500.24	4365.3
RRN3	1038.21	1055.69	1195.84	945.056	860.575	1155
CTTN	4443.25	5302.38	5555.83	5616.73	5132.58	5674.98
WNT11	199.184	9.57973	33.1063	75.2241	11.1122	39.5088
MTIF2	934.719	860.26	1095.52	862.05	865.514	884.324
DDHD2	1032.64	1178.31	842.705	1011.63	604.995	1193.67
TTC39A	85.6826	90.0494	314.008	186.763	130.877	131.976
EPS15	1099.41	1235.78	1215.9	1211.37	724.76	1293.7
ORC1	21.1425	5.74784	20.0644	13.8343	34.5712	16.8123
MGST2	1112.76	985.754	1411.53	1021.15	1750.78	656.518
CHERP	847.924	980.006	969.111	990.883	903.789	958.298
ATG16L1	866.84	763.504	876.814	632.92	816.126	632.141
USP40	1229.6	1501.14	2213.1	2113.19	1192.7	1645.92
POMGNT1	2452.52	2107.54	1400.5	1430.99	3020.04	2774.02
RAD54L	24.4807	10.5377	6.01932	13.8343	79.0198	15.131
MAST2	1018.18	868.881	1074.45	1194.94	760.565	839.772
DNAJA1	5030.79	4780.28	6164.79	5634.02	5195.55	5783.41
B4GALT1	4132.79	4293.63	3888.48	4494.42	1861.9	4616.64
CHMP5	2803.04	3118.2	2740.8	2592.2	2392.82	2702.57
NFX1	1412.09	1593.11	1489.78	1833.91	1184.06	1402.98
AQP6	198.071	68.0161	52.1675	45.8262	135.815	4.20306
DIMT1	928.042	677.287	901.895	901.824	682.78	747.305
IPO11	644.288	624.598	780.505	809.307	414.854	674.171
FOLH1	3.33828	13.4116	34.1095	35.4504	83.9585	40.3494
EIF2AK1	4663.58	3761.96	4715.13	3885.71	3681.83	4266.11
EPDR1	893.547	182.973	473.52	516.193	309.906	257.227
SNX10	73.4422	38.3189	23.0741	24.21	90.1319	49.5961
SEPHS1	1346.44	1526.05	1510.85	1463.84	1406.31	1270.17
MRPL28	902.449	912.948	883.837	783.368	1714.98	797.741
ITPKC	1289.69	1975.34	1732.56	1676.55	1689.05	1327.33
CEACAM6	14523.8	27240.9	53243.9	24765.1	45295.6	58517.6
FAT2	2896.52	4789.86	2783.94	3089.37	2770.63	3802.93
RBM22	1153.93	1364.15	1312.21	1152.57	1277.9	1339.1
TMED2	7991.85	6962.55	7676.64	6310.18	8042.73	7201.53
ERO1B	940.283	305.593	593.906	425.405	413.619	364.826
ZFAND6	2263.35	2185.14	2184.01	2072.55	2108.84	2226.78
HSD17B2	25.5935	5.74784	1.00322	0	123.468	0
TXLNG	758.903	718.48	567.823	509.276	397.568	828.003
PPEF1	2.22552	1.91595	1.00322	2.59393	4.93874	0
LAT2	0	8.62175	4.01288	5.18787	0	4.20306
HUWE1	3405.05	3590.48	5040.18	4479.72	2273.05	4731.81
ZW10	395.03	522.095	524.684	491.983	502.516	532.948
ALG9	145.772	159.023	136.438	134.885	139.519	177.369
NOX4	3.33828	5.74784	0	1.72929	0	0
ACOX3	352.745	461.743	644.067	570.665	527.21	484.193
MTMR2	708.828	910.074	796.557	1023.74	619.811	934.761
PPP1R15A	1418.77	1205.13	1618.19	2033.64	1682.87	2174.66
HSD17B14	62.3146	38.3189	11.0354	10.3757	0	0
TRIP6	2038.58	1914.03	1729.55	1636.77	3597.87	1791.35
ACHE	63.4274	24.9073	23.0741	22.4808	17.2856	10.928
FTL	21572	13644.4	15384.4	9254.29	16790.5	11411.3
SRRT	1435.46	1895.83	1778.71	1846.88	2143.41	1709.81
BAX	1507.79	905.284	1046.36	849.081	1548.29	822.119
NLK	689.912	589.153	863.773	744.459	408.68	524.542
PIGS	1555.64	1820.15	1928.19	1717.18	1490.26	1731.66
ADAMTS2	0	3.83189	0	0	0	14.2904
TMPRSS11E	46.7359	343.912	36.1159	51.014	2.46937	12.6092
ATXN7L3	2208.83	2114.25	1858.97	1644.55	1885.36	1863.64
PGS1	839.021	1037.48	812.608	851.675	791.433	779.248
PSMC5	2287.84	2518.51	2482.97	2442.62	3422.54	2147.76
UIMC1	628.71	616.934	492.581	494.577	667.964	542.195
MMP2	599.778	98.6712	31.0998	210.109	1135.91	1545.89
MT3	48.9615	0.957973	13.0419	15.5636	34.5712	2.52184
LPCAT2	599.778	811.403	405.301	640.702	798.841	2145.24
OGFOD1	533.012	673.455	538.729	637.243	469.18	693.505
SH3BP2	978.117	543.171	428.375	611.304	706.239	485.874
NOP14	1089.39	797.991	954.062	792.879	1088.99	956.617
ADD1	3397.26	4563.78	4183.43	4178.83	3622.56	4852.86
L2HGDH	273.739	271.106	282.908	213.567	120.999	171.485
TXNDC16	301.558	270.148	309.995	316.46	306.202	362.304
RTRAF	2691.77	2032.82	2310.42	2047.48	3517.62	2126.75
NID2	0	0	1.00322	11.2404	0	2.52184
GMCL1	1032.64	1391.93	1599.13	1411.1	932.187	1395.42
SF3B2	3713.28	4153.77	4706.11	5047.79	4316.46	4495.6
KLHL42	940.283	942.645	664.132	609.574	506.22	907.021
GNAS	13642.4	12925.9	14574.8	13387.3	18978.3	15597.6
DNM1L	1483.31	1590.23	1593.11	1562.41	1056.89	1637.51
PTHLH	3735.54	1500.19	214.689	172.064	141.989	111.801
PHACTR3	1.11276	4.78986	21.0676	14.699	8.64279	0
ERGIC2	1384.27	1426.42	1303.18	1207.91	1170.48	1168.45
TFAP2C	960.312	825.772	794.55	903.553	876.626	653.997
AURKA	68.9912	34.487	49.1578	57.9312	141.989	42.0306
CASS4	2.22552	8.62175	0	0.864644	6.17342	1.68123
PIR	274.852	389.895	425.365	423.676	911.197	640.547
AAMDC	265.95	182.015	219.705	179.846	375.344	151.31
RFX2	112.389	246.199	486.562	950.244	183.968	465.699
METTL2A	462.908	524.969	499.604	426.27	440.782	441.322
SULT2B1	73.4422	478.028	84.2705	146.99	111.122	58.0023
ALG6	403.932	422.466	531.707	449.615	365.467	443.003
CNOT3	756.677	962.763	874.808	957.161	963.054	857.425
GP6	3.33828	8.62175	8.02576	12.105	0	0.840613
PTPN4	614.244	843.016	747.399	823.141	409.915	904.499
DDX18	1670.25	1791.41	1880.03	1804.51	1548.29	2280.58
KHSRP	2734.05	2599.94	2506.04	2510.93	2508.88	2588.25
GNA11	2554.9	2666.04	2953.48	2633.71	2652.1	2758.05
ASAP3	744.437	1348.83	881.831	849.081	546.965	922.152
EDEM2	515.208	466.533	468.504	454.803	786.494	513.614
DNMT3B	36.7211	23.9493	29.0934	38.0444	43.2139	13.4498
TPX2	137.982	45.9827	56.1803	99.4341	282.743	61.3647
FER1L4	153.561	221.292	264.85	329.43	129.642	90.7862
PDRG1	547.478	522.095	461.481	408.112	903.789	517.817
EPB41L1	1079.38	2193.76	2531.12	2132.21	1001.33	1601.37
SLC15A1	33.3828	44.0667	29.0934	49.2847	11.1122	8.40613
DOCK9	2241.1	3310.75	3779.13	3610.76	2101.43	3576.81
ANKRD10	1285.24	1118.91	1330.27	1361.81	1435.94	1366
TGDS	437.315	385.105	382.227	359.692	432.139	397.61
DOCK3	1.11276	32.5711	9.02898	9.51109	0	9.24674
C3orf18	107.938	139.864	37.1191	54.4726	159.274	110.961
COQ9	944.734	840.142	1037.33	1018.55	1348.28	811.191
TMEM40	326.039	364.988	137.441	243.83	375.344	226.125
KIF9	72.3294	110.167	297.956	485.066	297.559	265.634
ARHGAP28	139.095	50.7726	120.386	81.2766	18.5203	7.56551
CRLS1	992.582	896.662	1088.49	996.935	1219.87	833.888
PPP1R13B	1650.22	1388.1	1242.99	1434.45	1113.69	1349.18
ATRN	2212.17	2762.79	2920.37	2766	1349.51	2550.42
SMOX	511.87	242.367	158.509	255.935	603.761	226.125
FKBP1A	3310.46	3285.85	3191.24	3048.74	4559.69	3702.9
NSFL1C	1419.88	1903.49	1506.84	1524.37	2161.93	1562.7
SLC4A11	1297.48	1544.25	1951.26	1994.73	795.137	1007.05
C20orf194	455.119	509.641	545.752	621.679	403.742	638.866
ZNF343	219.214	231.829	175.564	133.155	183.968	246.299
EBF4	482.938	486.65	273.879	319.054	682.78	495.961
CPXM1	79.006	31.6131	4.01288	11.2404	0	0
MAVS	999.259	1313.38	1430.59	1196.67	551.904	1142.39
LZTS3	1524.48	986.712	1835.89	1545.98	998.859	932.239
XRN2	2371.29	2138.2	2707.69	2999.45	1901.41	2908.52
KIZ	200.297	199.258	188.605	223.078	612.403	309.345
DYNLL1	3294.88	4044.56	5185.65	5832.89	5089.37	4030.74
TESC	150.223	5.74784	83.2673	27.6686	2.46937	0.840613
SNX5	1405.42	1524.13	1510.85	1437.04	2113.78	2200.72
RPL6	26825.3	13373.3	11903.2	12747.5	40308.7	18859.1
MAPKAPK5	630.935	595.859	597.919	596.605	700.066	643.069
P2RX7	27.819	5.74784	17.0547	19.0222	1.23468	1.68123
ESF1	599.778	635.136	596.916	645.025	391.395	743.942
RBBP9	1061.57	1003	892.866	853.404	765.504	858.265
ANAPC5	1852.75	2028.03	2314.43	2307.74	2159.46	2138.52
SLC23A2	1156.16	1437.92	944.03	919.982	364.232	1011.26
SLC8B1	735.535	601.607	889.856	846.487	645.74	521.18
TMEM230	2153.19	2192.8	2301.39	1975.71	2448.38	1891.38
DZANK1	47.8487	109.209	199.641	274.957	96.3054	198.385
KDM2B	696.588	698.362	692.222	770.398	591.414	697.708
CFAP61	26.7063	122.621	395.269	681.34	41.9793	217.719
TASP1	310.46	339.122	392.259	434.916	371.64	390.885
OAS1	464.021	663.875	1315.22	1258.06	691.423	326.158
GCN1	1772.63	1747.34	2161.94	1913.46	1330.99	1849.35
RPLP0	55738.2	28394.3	20716.5	20359.8	74618.1	26600.3
PXN	2914.32	3186.22	2963.51	3097.16	1794	2942.98
SIRT4	38.9466	36.403	30.0966	21.6161	28.3977	38.6682
KIF16B	478.487	825.772	421.352	376.985	395.099	701.071
TRMT6	541.914	524.969	704.261	739.271	366.701	456.453
CHGB	85.6826	80.4697	26.0837	45.8262	14.8162	43.7119
PEBP1	5689.54	5778.49	5237.81	4810.02	7277.23	5484.16
BRAP	610.906	737.639	783.515	652.807	553.138	686.78
ERP29	3874.63	3418.05	3689.84	3215.61	5751.16	3532.25
NOS1	76.7805	59.3943	44.1417	70.9008	11.1122	47.0743
FUS	2983.31	4168.14	3063.83	3869.28	3802.83	3256.53
IGBP1	2233.31	1365.11	1232.96	1566.74	3306.48	1858.59
FXYD5	209.199	133.158	10.0322	50.1494	50.622	52.118
ZNF302	568.621	783.622	594.91	688.257	544.496	722.086
GRAMD1A	1089.39	450.247	271.873	386.496	958.115	1273.53
FXYD3	11837.5	7868.79	10821.7	8017.85	20519.2	6067.54
HEPH	51.187	29.6972	6.01932	4.32322	3.70405	5.04368
CDIP1	1182.86	1018.33	578.858	545.591	1130.97	825.481
CMTM1	17.8042	19.1595	10.0322	6.91716	13.5815	21.8559
KCNH4	0	57.4784	0	0	0	29.4214
GANAB	7633.54	6213.41	6277.15	5990.26	5780.79	6188.59
GMIP	290.431	223.208	232.747	253.341	207.427	221.081
RBM41	380.564	500.062	481.546	477.284	154.336	564.051
BIRC5	83.457	26.8232	21.0676	22.4808	293.855	24.3778
LAG3	3.33828	12.4536	1.00322	1.72929	29.6324	4.20306
MLF2	4133.91	4262.98	3573.47	3071.22	4742.42	3443.99
OTUB2	232.567	168.603	140.451	100.299	241.998	121.048
DDX24	3590.88	2890.2	3097.94	2988.21	3190.42	3217.86
ZBTB25	273.739	302.719	237.763	278.416	166.682	257.227
NECAP1	698.814	968.51	1083.48	851.675	737.106	911.224
ARHGAP4	53.4125	35.445	36.1159	33.7211	60.4995	21.8559
ANKRD24	47.8487	60.3523	70.2254	46.6908	39.5099	25.2184
DHX32	1547.85	1687.95	2392.68	2266.23	1307.53	1307.15
RCOR1	1182.86	1039.4	1127.62	1064.38	760.565	1139.03
GPATCH2L	1186.2	1125.62	1056.39	1137.01	613.638	1432.4
LTBP4	1221.81	2557.79	562.807	1009.9	1797.7	2387.34
BLVRB	807.864	1094	573.842	555.102	982.809	754.029
SLC9A1	1033.75	1390.98	938.011	845.622	900.085	1025.55
SPTLC1	1858.31	2165.98	2181	1982.63	1191.47	2327.66
PAPOLA	5306.76	5649.17	5769.52	5889.09	4131.25	6033.08
CCNK	854.6	872.713	1016.26	951.974	791.433	911.224
PCBP4	199.184	413.844	84.2705	156.501	195.08	312.708
RGS1	0	0	6.01932	19.0222	2.46937	6.7249
YPEL3	921.366	1627.6	1401.5	1069.57	1745.84	1148.28
MRPS33	1050.45	675.371	953.059	960.62	1454.46	778.407
NDUFB2	1109.42	988.628	1130.63	1023.74	1895.24	907.021
NUDC	1577.89	1800.99	2452.87	3109.26	2981.76	2357.92
MAEA	1224.04	1651.54	1417.55	1452.6	1458.16	1234.86
ICAM1	4545.63	827.688	4754.26	2614.68	1627.31	2371.37
STRN4	2334.57	2697.65	2397.7	2375.18	2629.88	2205.77
IRAK3	466.247	40.2349	807.592	806.713	918.605	441.322
LYZ	313.798	116.873	757.431	128.832	362.997	10.928
MUL1	900.223	1103.58	956.069	764.346	1189	995.285
TFAP4	146.884	114.957	102.328	101.163	246.937	158.876
PDCD7	711.054	820.025	691.219	562.884	774.147	810.35
SPG21	1965.14	1787.58	1526.9	1310.8	1802.64	1643.4
DNAJB11	1514.47	1604.6	1720.52	1448.28	1785.35	1582.87
P3H2	96.8102	94.8393	31.0998	37.1797	25.9284	39.5088
RAB11FIP3	1368.7	1639.09	1572.05	1360.09	1451.99	1356.75
GNPTG	815.653	1044.19	910.924	709.008	1453.22	949.052
ZNF268	576.41	700.278	733.354	856.863	686.484	824.641
GOLGA3	1521.14	1769.38	2403.72	1819.21	1239.62	1573.63
PABPC4	3334.94	2115.2	3064.84	3095.43	2791.62	2219.22
CERS4	455.119	377.441	254.818	259.393	1302.59	633.822
MCOLN1	166.914	236.619	247.795	214.432	218.539	269.837
USP48	1262.98	1485.82	1198.85	1296.97	1386.55	1601.37
EFNB1	1833.83	2484.02	1017.27	970.131	1750.78	1822.45
PDPR	662.093	888.999	786.525	861.186	358.058	1246.63
AARS1	2123.15	2052.94	2430.8	2215.22	2022.41	2284.78
GLG1	3272.63	3331.83	3148.11	3340.99	2678.03	3549.07
KIF4A	63.4274	14.3696	11.0354	44.0969	75.3157	21.0153
TNRC6A	1163.95	1341.16	1324.25	1437.9	682.78	1476.96
PLEKHG2	410.609	316.131	179.576	250.747	176.56	323.636
DLL3	23.368	10.5377	7.02254	5.18787	1.23468	5.04368
NAT14	327.152	333.375	294.947	382.173	687.719	378.276
PITPNM2	65.6529	61.3103	12.0386	23.3454	22.2243	19.3341
EXOC1	1091.62	1574.91	1598.13	1752.63	1007.5	1456.78
RBM27	1236.28	1332.54	1309.2	1478.54	698.831	1502.17
OSBPL8	2308.98	3770.58	2364.59	2682.13	756.861	2663.9
DTX2	1594.59	1097.84	2192.04	1811.43	1450.75	593.472
PUS7	308.235	216.502	275.886	345.858	270.396	415.263
LAMB4	3.33828	10.5377	0	0	0	0.840613
NRCAM	1261.87	192.553	854.744	817.954	49.3874	20.1747
LAMB1	3786.72	3783.99	966.101	1674.82	2559.5	2335.22
SLC26A4	38.9466	1.91595	2.00644	0.864644	2.46937	5.88429
DLD	2551.56	2132.45	2529.12	2523.03	2238.48	2200.72
WDR7	429.526	564.246	717.302	696.903	237.059	546.398
TXNL1	1886.13	1666.87	1640.27	1512.26	2269.35	1790.5
IL5RA	4.45104	34.487	110.354	256.799	12.3468	112.642
ABCC6	10.0148	22.0334	76.2447	153.042	53.0914	95.8298
CMTM6	8002.97	6308.25	8208.35	7453.23	6716.68	7539.45
ITGA6	4216.25	2563.54	1807.8	2260.18	1705.1	2998.46
RAPGEF4	23.368	7.66378	4.01288	5.18787	28.3977	15.131
MAP3K20	1876.11	1297.1	799.567	1023.74	551.904	1275.21
SMPX	0	0	1.00322	3.45858	9.87747	0
FH	1088.28	1035.57	1191.83	1167.27	1274.19	1075.14
SEL1L3	3491.84	1211.84	9094.19	4705.39	2701.49	3217.02
TF	273.739	35.445	17.0547	8.64644	5011.58	7.56551
CDV3	3311.58	2122.87	3016.68	2704.61	2544.68	2637.84
MYO15A	20.0297	20.1174	22.0708	36.3151	8.64279	15.9716
ALKBH5	3252.6	2831.77	2250.22	2091.57	3233.64	2568.07
NLRP1	303.784	717.522	89.2866	261.123	103.713	262.271
PITPNM3	629.822	3961.22	897.882	1152.57	487.7	1482.84
SPAG7	1444.36	1327.75	1524.89	1451.74	1811.28	1304.63
ORC6	53.4125	30.6551	45.1449	54.4726	102.479	43.7119
ZFHX4	65.6529	101.545	50.161	29.3979	0	2.52184
ZC3HC1	306.009	356.366	260.837	294.844	428.435	329.52
ESR1	20.0297	1.91595	28.0902	5.18787	0	0
RGS17	292.656	165.729	185.596	142.666	181.499	70.6115
TMEM101	921.366	928.276	647.077	621.679	1384.08	976.792
CD200	470.698	87.1755	85.2737	157.365	1.23468	36.1463
CCDC80	677.671	360.198	1161.73	1171.59	161.744	210.994
PSME1	2434.72	1979.17	2210.09	2241.16	4883.18	2877.42
PPP2R3C	277.077	354.45	375.204	364.015	438.313	365.666
HAUS4	209.199	210.754	191.615	232.589	244.467	163.919
SLC7A8	1207.35	5122.28	924.969	1143.92	382.752	2035.96
OSGEP	294.882	388.937	369.185	368.339	496.343	353.898
SLC22A17	773.369	1097.84	327.05	299.167	867.983	743.101
RNF31	278.19	296.972	291.937	316.46	204.958	316.07
SCFD1	1168.4	1320.09	1533.92	1416.29	1461.87	1384.49
G2E3	516.321	512.515	538.729	549.049	346.946	617.85
HECTD1	3101.26	4481.4	5587.94	5653.91	1780.41	4550.24
HNRNPC	13912.8	12711.3	11388.6	11047.6	14506.3	11803
RPGRIP1	2.22552	0	2.00644	1.72929	3.70405	3.36245
SUPT16H	3117.96	3138.32	2816.04	3055.65	2324.91	3715.51
TOX4	1698.07	1766.5	1871.01	1715.45	1549.53	1783.78
GEMIN2	228.116	220.334	198.638	194.545	291.385	226.125
TGM1	83.457	461.743	62.1997	54.4726	132.111	73.1333
TINF2	1121.66	1344.04	1137.65	1059.19	1235.92	1235.7
TBL1Y	0	0	63.2029	52.7433	0	0
SEMA6A	846.811	496.23	340.092	482.472	466.711	278.243
TRPM7	1859.42	2410.26	1935.21	2032.78	958.115	2707.61
TYRO3	186.944	626.514	91.293	65.713	56.7955	289.171
WDR76	28.9318	52.6885	24.0773	31.9918	108.652	63.0459
CAPN3	7.78932	6.70581	14.0451	20.7515	9.87747	10.0874
SNAP23	1485.54	1746.38	1936.22	1845.15	1305.06	1663.57
PHGDH	969.214	1322.96	658.112	799.796	1776.71	886.846
COL9A3	164.689	118.789	13.0419	30.2626	43.2139	108.439
EZR	13423.2	14655.1	21440.8	21942.1	10183.7	12722.7
MYL6	8946.59	9454.23	9736.25	9259.48	14960.7	9614.93
AGO1	1722.55	1844.1	1782.72	1690.38	1030.96	1716.53
TEKT2	27.819	123.578	409.314	990.018	125.938	179.05
CLSPN	17.8042	13.4116	30.0966	20.7515	32.1018	42.8712
RFFL	479.6	451.205	459.475	579.312	393.864	347.173
UNC13D	47.8487	41.1928	26.0837	40.6383	24.6937	31.9433
MFSD11	539.689	734.765	673.161	555.966	500.047	525.383
DPYSL2	1096.07	777.874	850.731	849.945	1122.33	952.414
TGFB2	1158.38	583.405	503.617	817.089	175.325	997.807
GPATCH2	440.653	569.036	445.43	536.944	390.16	565.732
NUP50	1837.17	2110.41	2960.5	2614.68	1291.48	1885.49
CDC45	23.368	18.2015	14.0451	12.9697	162.978	30.2621
COMT	2307.87	2641.13	2448.86	2180.63	4434.99	2421.8
ADA2	1906.16	1503.06	1507.84	1814.89	566.72	526.223
VNN3	96.8102	3.83189	99.3188	218.755	16.0509	5.04368
ECHDC1	1510.02	1344.99	1820.84	1513.13	1933.52	1480.32
LRRFIP2	1125	1120.83	1010.24	853.404	869.218	1090.27
SEC22C	891.321	1183.1	816.621	926.034	1001.33	1281.09
XYLB	10.0148	48.8566	17.0547	15.5636	4.93874	22.6965
HDAC6	1034.87	1290.39	1082.47	1301.29	947.003	1062.53
GABRP	5657.27	987.67	14809.5	6879.98	1143.32	247.981
KRT31	27.819	31.6131	4.01288	6.91716	11.1122	7.56551
CDC6	56.7508	38.3189	55.1771	34.5858	148.162	55.4804
UPRT	430.638	364.988	501.61	485.066	402.507	329.52
CDC23	1127.23	1384.27	1117.59	1043.63	856.871	1304.63
AAAS	645.401	713.69	616.98	640.702	780.32	606.922
CBX5	2244.44	2119.99	2264.27	2613.82	1748.31	2452.91
FMO2	2515.95	340.08	494.588	281.874	8.64279	26.8996
SUCO	2039.69	2002.16	1692.43	1500.16	742.045	1777.05
MSH2	731.084	714.648	879.824	920.846	830.942	1039
MAP3K1	754.452	1227.16	744.389	863.78	356.824	1129.78
DHPS	1126.11	902.41	931.992	849.945	1501.38	955.776
HOOK2	1379.82	1370.86	1239.98	1343.66	1874.25	985.198
ARCN1	4142.81	4340.57	5150.53	4090.63	2945.96	3915.57
EPB41L4B	772.256	895.705	1309.2	1512.26	607.465	815.394
TMEM38B	440.653	444.499	320.027	210.109	330.895	456.453
PSMD5	1267.43	1435.04	1486.77	1176.78	1107.51	1568.58
PTGS1	55.638	2.87392	0	0.864644	85.1932	17.6529
NUP188	1246.29	1374.69	1457.68	1446.55	1107.51	1608.93
CRAT	933.606	475.154	775.489	608.71	1206.29	499.324
SH2D3C	17.8042	11.4957	16.0515	19.8868	8.64279	4.20306
NANS	934.719	961.805	1810.81	1424.07	2712.6	1225.61
TBC1D2	1827.15	3194.84	2643.49	2017.22	1758.19	3350.68
WHRN	290.431	306.551	265.853	410.706	302.498	363.145
CWF19L1	334.941	297.93	284.915	264.581	422.262	372.391
SEMA4G	196.959	142.738	131.422	130.561	140.754	158.876
BTAF1	1080.49	1304.76	1149.69	1214.83	432.139	1003.69
IKZF5	479.6	658.127	504.62	469.502	419.793	650.634
BLNK	244.807	242.367	159.512	180.711	128.407	45.3931
TLL2	106.825	104.419	68.219	47.5554	85.1932	86.5831
CYP26A1	526.336	3070.3	1530.91	1216.55	145.693	780.088
TDRD1	28.9318	49.8146	12.0386	10.3757	9.87747	0
SORBS1	432.864	271.106	416.336	223.943	37.0405	83.2206
CRTAC1	1.11276	6.70581	0	0	0	9.24674
BAMBI	454.006	2346.08	544.749	332.023	653.148	1108.77
IL11	10.0148	11.4957	6.01932	6.91716	1.23468	0.840613
WAC	4464.4	4451.7	3673.79	3513.91	3650.96	4335.04
CREM	294.882	266.316	364.169	325.106	286.447	268.996
NUBP2	887.983	946.477	814.615	737.542	1697.69	841.453
SMIM24	3.33828	0.957973	0	0	19.7549	0.840613
HIVEP1	629.822	697.404	621.997	747.917	250.641	679.215
TREM2	60.0891	94.8393	0	6.91716	0	0.840613
FKBP5	14.4659	17.2435	69.2222	68.3069	51.8567	52.118
SRPK1	2899.85	1849.85	2829.08	2896.56	1834.74	2091.44
BRPF3	1347.55	1650.59	1849.94	1622.94	854.401	1586.24
MRPS18A	629.822	666.749	563.81	535.215	1216.16	622.053
TMEM14A	823.443	915.822	722.319	601.793	991.451	991.923
EFHC1	416.172	814.277	1220.92	2567.99	528.445	1104.56
HSP90AB1	22246.3	13834.1	15930.1	19239.2	18896.8	18118.6
CDC5L	1684.72	1973.42	2213.1	2060.45	1395.19	2169.62
ITPR3	2398	3478.4	2397.7	3696.35	1942.16	3127.08
ZNF184	417.285	457.911	449.443	441.833	283.977	429.553
DSP	9598.67	8546.07	6969.37	9563.83	3891.72	7385.62
SIRT1	644.288	833.436	729.341	741	421.027	950.733
HNRNPH3	3500.74	4053.18	3097.94	3251.93	3205.24	3989.55
IFT74	413.947	634.178	878.821	1150.84	628.454	746.464
JAK2	328.264	535.507	468.504	447.021	182.733	389.204
ABL1	2326.78	1859.43	2198.06	2198.79	1393.96	2286.47
ACOT7	636.499	305.593	277.892	313.866	837.116	394.247
SH3GLB1	3586.43	3610.6	3531.34	3343.58	2884.22	4225.76
CDC7	124.629	92.9234	85.2737	107.216	201.254	162.238
SYDE2	72.3294	197.342	84.2705	70.9008	85.1932	341.289
PCSK5	481.825	319.963	348.117	404.654	61.7342	195.022
SCD	6623.15	12152.8	6367.44	2932.01	7388.35	5777.53
TMED1	841.247	705.068	558.794	559.425	1166.78	642.228
ABLIM1	952.523	9018.36	4594.75	2775.51	2031.06	14816.6
ERMP1	2661.72	1878.58	4005.86	3208.7	1887.83	2372.21
RAB18	2383.53	2727.35	2678.6	2445.21	1889.07	3083.37
NRP1	32.2701	277.812	74.2383	37.1797	383.987	710.318
HSD17B7P2	47.8487	47.8986	47.1513	56.2019	64.2036	63.0459
PRTFDC1	36.7211	22.0334	15.0483	21.6161	71.6117	37.8276
PALMD	34.4956	99.6292	113.364	248.153	219.774	1119.7
TSPAN15	861.277	776.916	1022.28	853.404	1008.74	757.392
MACROH2A2	876.855	806.613	652.093	833.517	1297.65	878.44
WASHC2A	208.086	259.611	306.985	319.918	190.141	348.014
MAST3	183.605	164.771	227.731	191.951	164.213	163.079
MZF1	422.849	524.969	540.736	649.348	716.117	415.263
OCEL1	412.834	367.862	473.52	459.991	516.098	311.867
MYO9B	1153.93	1300.93	1582.08	1448.28	912.432	1221.41
KCNK6	230.341	455.995	267.86	168.606	262.988	121.889
CATSPERG	24.4807	37.3609	43.1385	58.7958	43.2139	29.4214
PSMD8	2921	2715.85	2755.85	2439.16	4032.48	2854.72
FBXL19	610.906	592.027	582.871	490.253	644.505	553.964
STX1B	3.33828	4.78986	3.00966	6.05251	1.23468	0
HSD3B7	164.689	102.503	145.467	153.042	139.519	67.249
SETD1A	705.49	707.942	682.19	672.693	517.333	632.981
BCL7C	512.983	551.792	469.507	486.795	1206.29	512.774
CIRBP	3731.09	4080.96	3203.28	5312.38	7208.09	4664.56
ATP5F1D	698.814	599.691	488.568	487.659	1601.39	597.675
CBARP	53.4125	46.9407	9.02898	13.8343	22.2243	25.2184
PRKY	0	0.957973	430.381	542.132	0	0.840613
HNRNPM	2618.33	3626.88	3836.31	3967.85	4579.44	3837.4
MARCHF2	485.164	481.86	776.492	612.168	743.28	508.571
NDUFB7	1281.9	1335.41	1307.2	1046.22	2927.44	1082.71
TECR	2139.84	2881.58	2573.26	2343.19	3322.54	2310
TIMM13	1009.27	864.091	852.737	782.503	2190.33	982.676
CDC34	1079.38	911.032	762.447	667.505	1272.96	695.187
MTAP	743.324	598.733	801.573	793.744	608.699	690.143
MISP	1818.25	1311.46	2387.66	2631.98	661.791	1362.63
CEP170B	1915.06	2594.19	2456.89	2521.3	1623.61	2115.82
POLR2E	2323.44	2247.4	2087.7	1987.82	3242.28	2207.45
POLRMT	772.256	886.125	669.148	619.085	1175.42	877.599
HCN2	3.33828	12.4536	6.01932	6.05251	4.93874	3.36245
IZUMO4	95.6974	85.2596	84.2705	113.268	241.998	52.9586
RASSF7	1013.72	1429.3	1028.3	802.39	1932.28	1074.3
GADD45B	490.727	969.468	726.331	658.859	792.667	970.907
PALM	248.146	133.158	34.1095	80.4119	46.918	98.3517
MADCAM1	6.67656	9.57973	3.00966	1.72929	14.8162	4.20306
MKNK2	8676.19	3888.41	5247.84	4359.54	8804.53	3843.28
ARVCF	885.757	497.188	982.153	955.432	892.677	680.056
TRMT2A	644.288	667.707	607.951	587.958	853.167	590.951
RANBP1	1081.6	1004.91	931.992	856.863	1808.81	1042.36
ZDHHC8	746.662	907.2	671.154	652.807	651.913	898.615
KLHL22	436.202	634.178	524.684	456.532	712.413	519.499
MED15	1210.68	1170.64	1075.45	1283.13	1282.84	1415.59
SERPIND1	18.9169	3.83189	1.00322	0	0	0
SNAP29	1276.34	1413.01	1532.92	1200.13	1088.99	1124.74
CRKL	2907.64	3168.02	2282.33	1918.65	1821.16	3117.83
LZTR1	701.039	1058.56	760.441	812.766	784.024	830.525
MMP11	817.879	50.7726	124.399	305.219	448.19	152.991
SMARCB1	1762.61	1580.66	1489.78	1568.46	2386.64	1676.18
P2RX6	22.2552	9.57973	8.02576	27.6686	32.1018	6.7249
DERL3	11.1276	19.1595	43.1385	108.081	125.938	35.3057
SLC7A4	34.4956	37.3609	14.0451	26.804	11.1122	40.3494
BCL2L13	1570.11	1557.66	1357.36	1231.25	1275.43	1477.8
DDTL	14.4659	11.4957	1.00322	0	8.64279	16.8123
DDT	464.021	351.576	282.908	295.708	734.637	319.433
GSTT2	41.1721	35.445	1.00322	6.91716	29.6324	39.5088
CABIN1	1262.98	1332.54	1355.35	1644.55	1016.15	1528.23
TBC1D10A	351.632	398.517	287.924	275.822	444.486	311.027
SUSD2	295.994	35.445	105.338	161.689	248.172	101.714
SF3A1	1839.39	2033.78	2394.69	2433.11	1881.66	2248.64
GGT5	27.819	0	0	0	62.9689	0
RNF215	398.368	399.475	351.127	303.49	424.731	293.374
SEC14L2	399.481	246.199	157.506	157.365	354.354	205.109
SEC14L3	33.3828	1.91595	24.0773	25.0747	0	0
SPECC1L	581.974	732.849	631.026	620.815	767.974	676.693
PPIL2	794.511	1040.36	1159.72	1285.73	898.85	944.848
YPEL1	317.137	103.461	286.921	333.753	208.662	343.811
SNRPD3	2525.97	2547.25	2144.88	2138.27	3378.1	2664.74
PES1	1116.1	866.007	1011.25	1048.81	1680.41	1042.36
MAPK1	4220.7	5311	4695.07	4721.82	2505.17	5810.31
GGT1	66.7656	56.5204	19.0612	42.3676	64.2036	58.8429
PRODH	290.431	159.981	335.076	335.482	10478.8	1323.12
PPM1F	522.997	659.085	354.137	383.037	461.772	513.614
SLC35E4	50.0742	80.4697	42.1352	48.4201	45.6833	20.1747
TOP3B	356.083	422.466	378.214	381.308	361.762	374.913
CRYBB3	1.11276	8.62175	3.00966	2.59393	8.64279	3.36245
ESS2	331.603	515.389	425.365	417.623	601.291	395.928
CRYBB2P1	212.537	216.502	184.593	213.567	324.722	254.706
MFNG	2.22552	1.91595	0	1.72929	8.64279	6.7249
CARD10	323.813	111.125	220.708	316.46	870.452	876.759
LRP5L	70.1039	101.545	60.1932	82.1412	124.703	105.917
SLC25A1	1280.79	1276.02	1189.82	1022.01	2190.33	888.527
GRK3	495.178	288.35	359.153	418.488	382.752	656.518
PLA2G3	21.1425	11.4957	13.0419	9.51109	45.6833	5.88429
GGA1	1001.48	949.351	1028.3	1072.16	1190.24	832.206
HIRA	208.086	162.855	229.737	201.462	265.457	162.238
SH3BP1	1047.11	749.135	610.961	784.232	955.646	535.47
SEZ6L	28.9318	638.01	28.0902	86.4644	0	200.066
LGALS1	4607.94	743.387	89.2866	509.276	1587.8	621.213
HPS4	1287.46	1334.46	1123.61	953.703	871.687	1056.65
PIK3IP1	2996.66	2437.08	3359.78	2664.83	2343.43	1507.22
SRRD	630.935	702.194	441.417	439.239	819.83	655.678
PATZ1	1366.47	934.981	1199.85	1320.31	1853.26	1076.82
TRIOBP	225.89	171.477	245.789	237.777	459.302	274.88
TFIP11	714.392	960.847	1020.27	935.545	782.79	845.656
GCAT	196.959	264.4	434.394	246.424	434.609	258.909
ANKRD54	574.184	695.488	780.505	836.976	730.933	595.154
EIF3L	12668.8	7634.08	6392.52	7231.89	15119.9	9561.97
SNU13	2712.91	2568.32	2355.56	1979.17	3916.42	2409.2
MICALL1	1903.93	2593.23	1581.08	1511.4	2052.05	2995.1
POLR2F	645.401	609.271	518.665	415.894	1008.74	475.787
CCDC134	109.051	162.855	105.338	114.998	72.8464	147.948
DEPDC5	379.451	357.324	343.101	347.587	229.651	299.258
PICK1	638.725	707.942	659.116	626.867	845.759	614.488
TTC28	643.176	523.053	579.861	423.676	151.866	130.295
CENPM	24.4807	39.2769	69.2222	83.8705	146.927	32.7839
SEPTIN3	70.1039	45.9827	44.1417	42.3676	14.8162	32.7839
SLC5A1	495.178	453.121	44.1417	45.8262	519.802	58.8429
TPTEP1	55.638	33.529	4.01288	6.91716	175.325	199.225
KDELR3	74.555	12.4536	115.37	65.713	140.754	23.5372
CYP2D6	12.2404	9.57973	1.00322	8.64644	16.0509	2.52184
DDX17	9595.33	15020.1	11038.4	12940.3	7867.41	12299
DMC1	5.5638	6.70581	8.02576	4.32322	3.70405	7.56551
TCF20	2241.1	2360.44	1612.17	1917.78	1250.74	1869.52
HSCB	486.276	296.014	289.931	245.559	635.862	226.125
CBY1	579.748	739.555	920.956	1085.99	1318.64	1060.01
TOMM22	1840.51	1324.88	1259.04	1218.28	2410.1	1446.69
RSPH14	14.4659	26.8232	94.3027	196.274	54.3261	67.249
XBP1	11710.7	3555.99	14537.7	6870.46	14808.8	2625.23
RTCB	2083.09	2115.2	2075.66	1955.83	2295.28	2016.63
JOSD1	1852.75	1628.55	1677.38	1434.45	1726.09	1952.74
FBXO7	2387.98	2137.24	2502.03	2409.76	2406.4	2336.9
GTPBP1	890.208	1044.19	1000.21	1032.39	551.904	923.833
POLDIP3	2074.19	2236.87	2019.48	1848.61	2077.97	2300.76
RAB36	278.19	332.417	675.167	1318.58	485.231	802.785
TIMP3	2461.43	4206.46	2137.86	2977.84	1543.36	5184.9
PPP6R2	1605.71	1863.26	1598.13	1552.04	1682.87	1281.09
SBF1	2590.51	3763.87	2807.01	2727.09	2150.82	2659.7
SUN2	2446.96	2078.8	1704.47	1814.02	2790.39	2095.65
CYB5R3	3695.48	3758.13	3915.57	3108.4	4286.82	3243.92
DNAL4	852.375	739.555	807.592	1036.71	1221.1	963.342
C22orf31	3.33828	7.66378	6.01932	5.18787	2.46937	4.20306
LMF2	844.585	659.085	866.782	850.81	1375.44	601.879
RHBDD3	341.617	353.492	351.127	258.529	461.772	263.112
PACSIN2	2205.49	2416.01	2373.62	2315.52	3118.81	3211.14
TTLL1	198.071	241.409	267.86	340.67	385.221	291.693
AP1B1	2308.98	2215.79	2389.67	2063.04	2208.85	1822.45
HMGXB4	881.306	803.739	831.67	838.705	463.007	828.003
TOM1	1172.85	1730.1	1468.71	1333.28	1189	1188.63
NEFH	42.2849	16.2855	0	3.45858	0	0
CHKB	5.5638	15.3276	8.02576	12.9697	9.87747	5.04368
BIK	426.187	99.6292	444.427	463.449	442.017	243.778
HMOX1	96.8102	119.747	217.699	106.351	58.0302	108.439
MCAT	319.362	366.904	404.298	448.75	590.179	418.625
THOC5	368.324	406.18	304.979	331.159	525.975	514.455
MCM5	264.837	296.014	303.976	315.595	734.637	434.597
APOBEC3H	11.1276	16.2855	25.0805	23.3454	38.2752	10.0874
ARSA	905.787	805.655	1064.42	966.672	1105.04	791.857
TSPO	2049.7	1605.56	1232.96	1286.59	3342.29	1227.29
RASD2	80.1188	20.1174	6.01932	3.45858	28.3977	22.6965
TTLL12	1698.07	1887.21	1813.82	1654.93	1433.47	1404.66
CBX7	822.33	1388.1	958.075	699.497	895.146	852.381
PDGFB	150.223	20.1174	7.02254	49.2847	59.2648	59.6835
RPL3	61949.6	27105.8	22923.6	27939.3	100466	36068.2
ZMAT5	302.671	321.879	411.32	329.43	648.209	349.695
RBFOX2	2977.75	3038.69	2017.48	2191.01	1677.94	3813.86
[truncated: 15,153 more rows]

## Sheet: Legend
	Table EV1. Normalised counts for all genes in bulk mRNA sequencing of PCD and healthy AOs
