# Supplementary material for: Modelling of primary ciliary dyskinesia using patient‐derived airway organoids
Source: EMBO Rep. 2021 Oct 25;22(12):e52058. doi: 10.15252/embr.202052058 (PMC8647008; doi:10.15252/embr.202052058)
Supplement: Supplementary file 4 — Table EV2 [file EMBR-22-e52058-s008.xlsx]

## Sheet: TableEV2_PCD_seqresult
ensembl_gene_id	hgnc_symbol	baseMean	log2FoldChange	lfcSE	stat	pvalue	padj
ENSG00000118492	ADGB	123.709	8.15871	0.848193	16.3675	5.22e-05	0.00590621
ENSG00000248144	ADH1C	2201.41	8.35213	0.540564	17.1564	3.44e-05	0.00455928
ENSG00000140057	AK7	724.71	10.0222	0.573432	15.6185	7.75e-05	0.00789084
ENSG00000161905	ALOX15	10214.7	8.46067	0.719551	27.5305	1.55e-07	7.29e-05
ENSG00000230062	ANKRD66	267.785	8.62956	0.711681	16.7365	4.29e-05	0.00533921
ENSG00000189058	APOD	274.769	4.24244	0.612615	15.8776	6.76e-05	0.00709497
ENSG00000175906	ARL4D	763.537	7.24574	0.492147	18.6531	1.57e-05	0.00266988
ENSG00000165309	ARMC3	923.805	10.3308	0.673183	20.9555	4.7e-06	0.00107081
ENSG00000169126	ARMC4	388.693	8.69012	0.608819	18.2178	1.97e-05	0.00307127
ENSG00000141480	ARRB2	1318.52	7.91868	0.422756	20.845	4.98e-06	0.0010851
ENSG00000100628	ASB2	103.169	-10.4868	2.16604	45.3764	1.63e-11	3.29e-08
ENSG00000116039	ATP6V1B1	203.987	1.95892	1.11184	19.0202	1.29e-05	0.00227913
ENSG00000143882	ATP6V1C2	200.941	4.01942	0.809973	16.3908	5.15e-05	0.00587191
ENSG00000127152	BCL11B	166.106	11.2818	0.628184	33.9378	5.69e-09	5.77e-06
ENSG00000173068	BNC2	99.1303	9.47899	0.722005	15.8102	7e-05	0.00727671
ENSG00000144857	BOC	826.715	13.5006	0.62043	25.5817	4.24e-07	0.000165249
ENSG00000188373	C10orf99	58.0127	12.7347	1.59867	20.9546	4.7e-06	0.00107081
ENSG00000153446	C16orf89	366.23	-2.09977	1.15381	36.079	1.89e-09	2.56e-06
ENSG00000157330	C1orf158	162.339	7.97236	0.804953	17.3343	3.13e-05	0.00429207
ENSG00000179902	C1orf194	471.381	9.06111	0.591901	18.0641	2.14e-05	0.00327893
ENSG00000124237	C20orf85	1368.15	10.3791	0.589141	16.3892	5.16e-05	0.00587191
ENSG00000112539	C6orf118	418.349	8.81072	0.551967	23.0238	1.6e-06	0.000456669
ENSG00000074410	CA12	19872.8	10.6446	0.884867	15.9862	6.38e-05	0.00680516
ENSG00000183346	CABCOCO1	282.994	7.75296	0.574564	17.2975	3.2e-05	0.00433321
ENSG00000075461	CACNG4	202.529	10.2472	0.929967	19.6027	9.53e-06	0.00178876
ENSG00000152611	CAPSL	527.171	9.19753	0.657631	15.3669	8.85e-05	0.00879354
ENSG00000118307	CASC1	440.221	8.97233	0.547272	15.0598	0.000104157	0.00987361
ENSG00000105974	CAV1	549.481	11.3178	0.492222	17.5812	2.75e-05	0.00384733
ENSG00000183287	CCBE1	90.3483	-1.99869	1.41501	19.1599	1.2e-05	0.00213679
ENSG00000103021	CCDC113	1298.74	10.7535	0.543615	16.5783	4.67e-05	0.00549978
ENSG00000105479	CCDC114	410.995	9.16834	0.572459	19.5473	9.81e-06	0.00182451
ENSG00000233098	CCDC144NL-AS1	199.076	1.90965	1.14848	19.8826	8.23e-06	0.00157417
ENSG00000151468	CCDC3	383.721	12.9975	0.958172	28.2205	1.08e-07	5.48e-05
ENSG00000152076	CCDC74B	153.45	8.72113	0.717593	16.1164	5.96e-05	0.0065246
ENSG00000162004	CCDC78	725.355	9.01361	0.542809	15.7144	7.37e-05	0.00761568
ENSG00000101224	CDC25B	762.511	6.64225	0.69843	16.1608	5.82e-05	0.0064431
ENSG00000149798	CDC42EP2	217.885	4.49373	0.813008	16.2754	5.48e-05	0.00609833
ENSG00000148600	CDHR1	254.267	12.3683	0.82815	41.5118	1.17e-10	1.84e-07
ENSG00000128536	CDHR3	907.67	10.1376	0.482988	29.7147	5.01e-08	3.62e-05
ENSG00000187492	CDHR4	239.954	8.9646	0.697276	30.1419	4.02e-08	3.13e-05
ENSG00000110318	CEP126	542.971	9.80022	0.619917	18.0229	2.18e-05	0.00332546
ENSG00000188931	CFAP126	496.33	8.93588	0.544794	17.0637	3.61e-05	0.00472573
ENSG00000160401	CFAP157	596.964	9.87646	0.506992	43.3562	4.56e-11	8.41e-08
ENSG00000163075	CFAP221	398.236	8.87225	0.657004	20.2779	6.7e-06	0.0013276
ENSG00000197748	CFAP43	1079.51	10.045	0.569652	28.5315	9.22e-08	5.19e-05
ENSG00000206530	CFAP44	738.686	10.1356	0.491875	20.9191	4.79e-06	0.00107286
ENSG00000166596	CFAP52	511.764	9.44608	0.555728	28.978	7.32e-08	4.24e-05
ENSG00000188596	CFAP54	175.321	8.28192	0.86787	17.2048	3.36e-05	0.00447381
ENSG00000243710	CFAP57	232.426	7.97948	0.62085	19.8477	8.39e-06	0.00158825
ENSG00000181378	CFAP65	413.65	9.43234	0.647228	24.8223	6.29e-07	0.000208843
ENSG00000156042	CFAP70	522.073	9.8649	0.48782	20.0968	7.36e-06	0.0014208
ENSG00000142609	CFAP74	135.276	7.29242	0.807643	16.7082	4.36e-05	0.00535282
ENSG00000138135	CH25H	717.985	12.4243	0.629115	15.1317	0.000100268	0.0096754
ENSG00000175040	CHST2	173.311	5.39074	0.784082	15.6821	7.49e-05	0.00766848
ENSG00000120885	CLU	11742.3	10.8504	0.657355	22.4488	2.16e-06	0.000574317
ENSG00000105664	COMP	40.5034	12.5162	1.72385	17.5819	2.75e-05	0.00384733
ENSG00000103316	CRYM	300.683	2.7931	0.753097	15.8186	6.97e-05	0.00727671
ENSG00000163739	CXCL1	3372.25	7.02213	0.968043	20.3629	6.41e-06	0.00129814
ENSG00000189377	CXCL17	15892.7	10.3188	0.581403	27.9282	1.26e-07	6.22e-05
ENSG00000124875	CXCL6	1918.17	7.27504	0.956024	16.9382	3.86e-05	0.00495266
ENSG00000123977	DAW1	234.415	8.6606	0.690399	16.602	4.61e-05	0.00546322
ENSG00000050165	DKK3	4100.62	14.2157	0.40828	25.1142	5.4e-07	0.000188785
ENSG00000104371	DKK4	5784.66	8.72209	0.863673	18.2837	1.9e-05	0.0030553
ENSG00000008226	DLEC1	303.459	8.60696	0.639265	22.6654	1.93e-06	0.000529416
ENSG00000154099	DNAAF1	651.526	9.41932	0.511818	29.3117	6.16e-08	3.78e-05
ENSG00000197653	DNAH10	399.373	8.75678	0.719152	19.4174	1.05e-05	0.00193515
ENSG00000158486	DNAH3	713.183	9.79011	0.571132	27.4401	1.62e-07	7.44e-05
ENSG00000115423	DNAH6	393.97	8.74049	0.621653	23.1611	1.49e-06	0.000435273
ENSG00000118997	DNAH7	370.464	8.64277	0.624439	17.4091	3.01e-05	0.00418303
ENSG00000007174	DNAH9	1515.16	10.4349	0.561053	24.8482	6.2e-07	0.000208843
ENSG00000122735	DNAI1	446.203	8.93902	0.499394	32.0264	1.52e-08	1.34e-05
ENSG00000157856	DRC1	514.81	9.00062	0.572689	20.6162	5.61e-06	0.00118494
ENSG00000171962	DRC3	530.34	8.70118	0.6228	16.7029	4.37e-05	0.00535282
ENSG00000133665	DYDC2	374.042	8.92804	0.717489	18.2658	1.92e-05	0.0030553
ENSG00000203734	ECT2L	390.087	8.42972	0.835786	17.9313	2.29e-05	0.00342087
ENSG00000151617	EDNRA	116.699	10.626	1.06125	20.3924	6.31e-06	0.00129118
ENSG00000034239	EFCAB1	660.969	10.2602	0.46823	29.3787	5.95e-08	3.78e-05
ENSG00000096093	EFHC1	1108.73	10.738	0.418276	17.9266	2.3e-05	0.00342087
ENSG00000183690	EFHC2	422.246	9.24245	0.515969	20.5881	5.7e-06	0.00118973
ENSG00000134531	EMP1	956.754	11.4237	0.44855	20.6156	5.61e-06	0.00118494
ENSG00000151023	ENKUR	720.849	9.98932	0.635289	25.8568	3.68e-07	0.000146102
ENSG00000178965	ERICH3	427.623	9.43386	0.707131	21.3868	3.75e-06	0.000905477
ENSG00000140067	FAM181A	83.5667	-5.46042	1.79915	21.7887	3.04e-06	0.000752225
ENSG00000179813	FAM216B	1615.36	11.5004	0.767277	23.1434	1.5e-06	0.000435273
ENSG00000153347	FAM81B	531.489	9.05411	0.655417	16.131	5.91e-05	0.0065098
ENSG00000077942	FBLN1	589.372	11.2431	0.506784	15.5444	8.06e-05	0.00812489
ENSG00000142621	FHAD1	480.406	8.46079	0.544505	17.8718	2.36e-05	0.00349505
ENSG00000007933	FMO3	1313.11	5.43473	0.831725	32.9205	9.6e-09	8.84e-06
ENSG00000117507	FMO6P	502.495	3.71403	0.917202	26.0427	3.34e-07	0.000135346
ENSG00000115414	FN1	6612.97	17.8796	0.450384	133.797	6.05e-31	1.23e-26
ENSG00000129654	FOXJ1	1923.43	10.9169	0.558441	16.3154	5.36e-05	0.00603721
ENSG00000137726	FXYD6	310.394	13.4875	0.85696	24.3967	7.84e-07	0.000252184
ENSG00000094755	GABRP	4954.29	8.31922	0.585952	29.7815	4.84e-08	3.62e-05
ENSG00000139629	GALNT6	999.293	5.1636	0.91325	15.9399	6.54e-05	0.00693719
ENSG00000244300	GATA2-AS1	21.7489	12.037	1.95509	16.0171	6.28e-05	0.00676604
ENSG00000244067	GSTA2	71.3092	-2.26763	1.32029	19.317	1.11e-05	0.00202124
ENSG00000188290	HES4	148.794	3.09796	0.809757	16.7926	4.17e-05	0.00526852
ENSG00000168453	HR	353.759	10.9461	0.728445	17.0464	3.65e-05	0.00473821
ENSG00000152137	HSPB8	857.487	14.4915	0.96016	28.2235	1.08e-07	5.48e-05
ENSG00000142149	HUNK	966.315	6.78985	0.654254	16.6285	4.55e-05	0.00546322
ENSG00000188293	IGFL1	118.054	11.1428	0.73796	28.244	1.07e-07	5.48e-05
ENSG00000136689	IL1RN	487.079	12.6809	0.56915	31.8037	1.71e-08	1.44e-05
ENSG00000114473	IQCG	933.402	9.83628	0.436654	16.9836	3.77e-05	0.00486643
ENSG00000164675	IQUB	287.743	8.12156	0.561947	20.8737	4.91e-06	0.00108057
ENSG00000160255	ITGB2	1828.58	4.31728	0.600905	29.3346	6.09e-08	3.78e-05
ENSG00000227039	ITGB2-AS1	353.193	2.19778	0.858172	17.7305	2.55e-05	0.00365767
ENSG00000184916	JAG2	2040.02	13.0748	0.408545	26.782	2.28e-07	9.85e-05
ENSG00000175538	KCNE3	2528.06	6.36901	0.850548	21.2647	4e-06	0.000953679
ENSG00000164626	KCNK5	534.031	6.09368	0.558962	18.7183	1.52e-05	0.00260203
ENSG00000172578	KLHL6	408.772	9.34334	0.64105	16.7734	4.21e-05	0.00526852
ENSG00000171798	KNDC1	209.412	7.97989	0.719474	15.0577	0.000104271	0.00987361
ENSG00000186847	KRT14	2274.04	17.516	0.720408	84.63	3.6e-20	1.82e-16
ENSG00000128422	KRT17	1926.51	13.4754	0.558785	17.7493	2.52e-05	0.00365767
ENSG00000186081	KRT5	39965.2	17.1273	0.380512	15.7002	7.42e-05	0.00763407
ENSG00000170454	KRT75	82.5931	11.8857	1.14911	35.55	2.49e-09	3.15e-06
ENSG00000167767	KRT80	2162.61	14.3513	0.802384	18.2953	1.89e-05	0.0030553
ENSG00000053747	LAMA3	1549.29	12.4977	0.439397	15.0661	0.000103812	0.00987361
ENSG00000148346	LCN2	50984.7	8.97151	0.956045	27.4013	1.65e-07	7.44e-05
ENSG00000259459	LINC02568	117.855	1.5711	1.21668	16.6057	4.6e-05	0.00546322
ENSG00000141294	LRRC46	881.939	9.39019	0.53198	18.2913	1.9e-05	0.0030553
ENSG00000133640	LRRIQ1	757.379	10.2035	0.66759	25.0608	5.56e-07	0.000190797
ENSG00000090382	LYZ	281.81	3.39973	1.03643	18.2432	1.94e-05	0.0030553
ENSG00000183833	MAATS1	413.637	9.31194	0.58501	22.6602	1.93e-06	0.000529416
ENSG00000176601	MAP3K19	529.404	9.69267	0.751238	17.8196	2.43e-05	0.00356631
ENSG00000171533	MAP6	360.836	8.06234	0.540014	15.1627	9.86e-05	0.00956318
ENSG00000175471	MCTP1	269.891	5.21807	0.764366	15.3237	9.06e-05	0.00895316
ENSG00000178053	MLF1	580.543	9.54149	0.501861	15.8884	6.72e-05	0.00709134
ENSG00000138587	MNS1	393.756	8.89037	0.625087	16.7789	4.2e-05	0.00526852
ENSG00000102854	MSLN	547.944	5.11371	0.617422	17.6824	2.61e-05	0.003725
ENSG00000101825	MXRA5	460.975	13.4816	0.945266	34.1105	5.21e-09	5.55e-06
ENSG00000184454	NCMAP	203.834	3.48413	0.927358	17.2349	3.3e-05	0.00443267
ENSG00000107130	NCS1	1418.04	12.9406	0.625545	15.1892	9.73e-05	0.00947537
ENSG00000091592	NLRP1	289.616	10.9257	0.528303	19.257	1.14e-05	0.0020488
ENSG00000198435	NRARP	287.835	3.0643	1.10844	16.5666	4.7e-05	0.00549986
ENSG00000142619	PADI3	600.2	6.27697	0.725826	23.3965	1.32e-06	0.000392819
ENSG00000099260	PALMD	305.852	8.38934	0.64962	18.2974	1.89e-05	0.0030553
ENSG00000133401	PDZD2	678.843	11.8545	0.55998	18.6129	1.6e-05	0.00270409
ENSG00000019144	PHLDB1	737.555	12.343	0.509068	35.0203	3.26e-09	3.67e-06
ENSG00000173947	PIFO	1679.53	10.9008	0.493182	20.2966	6.63e-06	0.0013276
ENSG00000162896	PIGR	29686.8	9.1026	0.53364	60.0919	9.05e-15	2.62e-11
ENSG00000104368	PLAT	9604.8	8.08279	0.848378	24.3088	8.21e-07	0.000259838
ENSG00000102934	PLLP	1668.89	8.44785	0.516635	16.4673	4.95e-05	0.0057313
ENSG00000101445	PPP1R16B	211.234	1.64723	0.732994	33.4293	7.39e-09	7.13e-06
ENSG00000139174	PRICKLE1	463.058	12.1131	0.603372	30.4337	3.45e-08	2.8e-05
ENSG00000166501	PRKCB	79.0727	-6.18499	1.73974	18.2424	1.94e-05	0.0030553
ENSG00000224383	PRR29	560.168	9.23321	0.607466	16.6073	4.6e-05	0.00546322
ENSG00000135362	PRR5L	353.159	6.51646	0.53703	18.5345	1.67e-05	0.00279442
ENSG00000122420	PTGFR	62.6414	-2.58269	1.21468	41.4984	1.18e-10	1.84e-07
ENSG00000172794	RAB37	1705.26	6.0369	0.692221	25.3069	4.89e-07	0.000180149
ENSG00000118849	RARRES1	11506.2	7.78837	0.895163	22.9616	1.65e-06	0.000465137
ENSG00000134533	RERG	215.059	3.57612	0.908408	21.8613	2.93e-06	0.000733223
ENSG00000087903	RFX2	407.51	9.09224	0.499008	15.192	9.71e-05	0.00947537
ENSG00000166532	RIMKLB	451.16	10.4541	0.49794	15.1159	0.00010111	0.0097104
ENSG00000166592	RRAD	518.704	9.83266	0.466736	16.3937	5.15e-05	0.00587191
ENSG00000160188	RSPH1	2503.14	10.9782	0.470919	20.8237	5.04e-06	0.00108554
ENSG00000111834	RSPH4A	923.306	10.3503	0.601842	22.2166	2.44e-06	0.000616949
ENSG00000187634	SAMD11	592.47	18.9628	2.42375	17.2907	3.21e-05	0.00433321
ENSG00000188659	SAXO2	810.863	10.1055	0.561042	28.3962	9.89e-08	5.41e-05
ENSG00000136155	SCEL	957.502	13.7226	0.666054	29.4382	5.77e-08	3.78e-05
ENSG00000149021	SCGB1A1	174439	-4.28291	2.09694	24.2598	8.42e-07	0.000262434
ENSG00000161055	SCGB3A1	106682	-6.05579	1.12731	85.1561	2.76e-20	1.82e-16
ENSG00000206073	SERPINB4	226.905	4.5971	0.807272	25.1676	5.26e-07	0.000188785
ENSG00000225383	SFTA1P	84.1464	-4.06548	1.39156	45.9846	1.19e-11	2.68e-08
ENSG00000163817	SLC6A20	142.929	2.76101	1.024	21.5369	3.47e-06	0.000847397
ENSG00000184347	SLIT3	253.278	12.5922	0.783038	27.8675	1.3e-07	6.27e-05
ENSG00000124107	SLPI	43013.3	11.4456	0.688434	25.1451	5.32e-07	0.000188785
ENSG00000101665	SMAD7	701.997	12.9249	0.857758	20.3968	6.29e-06	0.00129118
ENSG00000188817	SNTN	1200.66	10.2888	0.530379	24.7525	6.52e-07	0.000213045
ENSG00000155761	SPAG17	534.883	9.20585	0.600775	29.3244	6.12e-08	3.78e-05
ENSG00000077327	SPAG6	1110.92	10.9046	0.604857	26.7752	2.29e-07	9.85e-05
ENSG00000137098	SPAG8	261.169	8.36876	0.614958	16.28	5.46e-05	0.00609833
ENSG00000152582	SPEF2	529.504	9.31645	0.498151	22.4275	2.18e-06	0.000574317
ENSG00000008513	ST3GAL1	702.994	7.41145	0.545158	18.7861	1.46e-05	0.00253267
ENSG00000159167	STC1	271.553	2.70741	1.08906	26.4511	2.7e-07	0.000114108
ENSG00000165730	STOX1	1092.62	13.1207	0.469143	35.0294	3.25e-09	3.67e-06
ENSG00000137573	SULF1	315.805	10.1164	0.561993	17.621	2.7e-05	0.00382034
ENSG00000109193	SULT1E1	124.214	10.9024	0.813833	25.4022	4.65e-07	0.00017464
ENSG00000146221	TCTE1	175.791	8.19454	0.718178	18.7872	1.46e-05	0.00253267
ENSG00000152760	TCTEX1D1	119.346	8.27075	0.721498	21.063	4.44e-06	0.00104722
ENSG00000167858	TEKT1	695.225	9.52146	0.550398	23.7531	1.1e-06	0.000331245
ENSG00000158246	TENT5B	155.617	10.89	0.891545	16.0809	6.07e-05	0.00661235
ENSG00000198959	TGM2	4027.02	2.40466	0.996084	29.206	6.51e-08	3.88e-05
ENSG00000223573	TINCR	231.658	12.4989	1.20499	17.9309	2.29e-05	0.00342087
ENSG00000187554	TLR5	921.935	7.08208	0.531759	19.273	1.13e-05	0.0020488
ENSG00000002933	TMEM176A	72.4067	-2.49164	1.38094	18.1123	2.08e-05	0.00322141
ENSG00000198133	TMEM229B	428.114	6.79888	0.51928	20.993	4.61e-06	0.00107081
ENSG00000133687	TMTC1	1846.21	14.953	0.989844	15.4601	8.43e-05	0.00845336
ENSG00000079308	TNS1	795.747	11.7839	0.541787	17.7307	2.54e-05	0.00365767
ENSG00000189350	TOGARAM2	316.63	8.56058	0.704497	16.0636	6.12e-05	0.00663724
ENSG00000159713	TPPP3	3200.46	12.3716	0.568064	23.8399	1.05e-06	0.000321431
ENSG00000167723	TRPV3	55.9771	11.8721	1.42913	15.9933	6.36e-05	0.00680516
ENSG00000127324	TSPAN8	391.074	-5.24023	1.14712	77.4715	1.35e-18	4.55e-15
ENSG00000204815	TTC25	304.872	8.50746	0.529334	15.5791	7.91e-05	0.00801694
ENSG00000131044	TTLL9	121.501	7.60025	0.820618	15.4158	8.63e-05	0.00861099
ENSG00000166402	TUB	344.939	10.3872	0.621906	17.0752	3.59e-05	0.00472573
ENSG00000182853	VMO1	8420.95	5.21715	0.721333	81.0101	2.25e-19	9.1e-16
ENSG00000175267	VWA3A	215.293	8.46979	0.594353	22.5553	2.04e-06	0.000551661
ENSG00000168658	VWA3B	1035.28	10.0049	0.590504	20.9083	4.82e-06	0.00107286
ENSG00000162643	WDR63	431.794	9.15563	0.708002	16.6327	4.54e-05	0.00546322
ENSG00000158023	WDR66	769.917	10.0688	0.509402	20.2296	6.87e-06	0.00133826
ENSG00000101443	WFDC2	22860.4	8.83358	0.910379	16.8147	4.12e-05	0.00525238
ENSG00000165238	WNK2	779.8	5.98562	0.770448	18.2763	1.91e-05	0.0030553
ENSG00000100219	XBP1	9018.14	10.0093	0.568493	26.4002	2.78e-07	0.000114764
ENSG00000169064	ZBBX	513.903	10.1026	0.782121	20.2634	6.75e-06	0.0013276
ENSG00000133519	ZDHHC8P1	38.6002	11.0787	1.40254	17.3438	3.12e-05	0.00429207
ENSG00000162078	ZG16B	384.423	2.43458	0.903782	22.3195	2.31e-06	0.000599723
ENSG00000004838	ZMYND10	1180.34	10.1225	0.553219	16.697	4.38e-05	0.00535282
ENSG00000178150	ZNF114	22.3774	12.0077	1.92167	16.5564	4.72e-05	0.00549986

## Sheet: Legend
	Table EV2. Differential expression between AOs in CilM vs AO medium
	Table showing results for all genes of DESeq2 contrast analysis between CilM and AO medium AOs bulk mRNA sequencing.
