# Supplementary material for: Modelling of primary ciliary dyskinesia using patient‐derived airway organoids
Source: EMBO Rep. 2021 Oct 25;22(12):e52058. doi: 10.15252/embr.202052058 (PMC8647008; doi:10.15252/embr.202052058)
Supplement: Supplementary file 6 — Table EV4 [file EMBR-22-e52058-s007.xlsx]

## Sheet: TableEV4_Ciliary genes
hgnc_symbol
ACTG1
ANXA1
ARMC4
CCDC103
CCDC114
CCDC151
CCDC164
CCDC39
CCDC40
CCDC65
CCNO
CETN2
CFAP221
CFAP298
CFAP300
DNAAF1
DNAAF2
DNAAF3
DNAAF4
DNAAF5
DNAH1
DNAH10
DNAH11
DNAH12
DNAH14
DNAH17
DNAH2
DNAH3
DNAH5
DNAH6
DNAH7
DNAH8
DNAI1
DNAI2
DNAJB13
DNAL1
EIF1
FKBP1A
FOXJ1
GAS2L2
GAS8
HYDIN
LRRC56
LRRC6
MCIDAS
MNS1
NME8
OFD1
PIHID3
RPGR
RSPH1
RSPH3
RSPH4A
RSPH9
SNTN
SPAG1
SPEF2
STK36
TEKT1
TTC25
TUBB
ZYMND10

## Sheet: Legend
	Table EV4. List of genes involved in cilium structure or inter-cilium transport
	A list of genes was generated by combining published records of genes involved in cilium structure and/or inter-cilium transport
