# Supplementary material for: Modelling of primary ciliary dyskinesia using patient‐derived airway organoids
Source: EMBO Rep. 2021 Oct 25;22(12):e52058. doi: 10.15252/embr.202052058 (PMC8647008; doi:10.15252/embr.202052058)
Supplement: Supplementary file 7 — Table EV5 [file EMBR-22-e52058-s009.xlsx]

## Sheet: TableEV5
ID	Sex	Age at diagnosis/assesment	Age sample aquirement	Situs Status	Otitis Media	Bronchiectasis	Sinusitis	nNO	EM		ID	Cilia movement	EM of organoids	Luminal spin
PCD1_DNAI2	F	7	33	Situs Solitus	No	Yes	Yes	47	Inconclusive		PCD1_DNAI2	Immotile	n.d.	Absent
PCD2_LRRC6	M	1	17	Situs Solitus	Yes	Yes	Yes	12	Absent dynein arm		PCD2_LRRC6	Immotile	Absence dynein arms	Absent
PCD3_DNAH11	M	27	31	?	Yes	No	Yes	59	Normal		PCD3_DNAH11	Immotile	Absence/misalignment of innner dynein arm	Absent
PCD4_CCDC65	M	15	21	Situs Solitus	No	Yes	Yes	35	Normal		PCD4_CCDC65	Hyperkinetic/stiff	n.d.	Absent
											Normal1_WT	Normal	n.d.	Present
Value in healthy	n.a.	n.a.	n.a.	Situs Solitus	No	No	No	>200	Normal		Normal2_WT	Normal	n.d.	Present
Value in PCD	n.a.	n.a.	n.a.	Situs Inversus	Yes	Yes	Yes	<200	Abnormal
				PCD diagnostic measure
				Normal diagnostic measure
				Inconclusive

## Sheet: Legend
	Table EV5. Patient data from PCD AOs
	Table indicating diagnostic parameters per patient. Green cell indicate parameters regarded as healthy while red cells indicate parameters regarded as diseased. Orange cells indicate parameters which remained inconclusive
