# Supplementary material for: Modelling of primary ciliary dyskinesia using patient‐derived airway organoids
Source: EMBO Rep. 2021 Oct 25;22(12):e52058. doi: 10.15252/embr.202052058 (PMC8647008; doi:10.15252/embr.202052058)
Supplement: Supplementary file 12 — Movie EV5 [file EMBR-22-e52058-s002.zip]

Archive with 4 entries (3 files):
- EMBOR-2020-52058V3-Movie_EV5/
- EMBOR-2020-52058V3-Movie_EV5/.DS_Store
- EMBOR-2020-52058V3-Movie_EV5/Movie EV5.avi
- EMBOR-2020-52058V3-Movie_EV5/MovieEV5.docx
